# Supplementary material for: (E)-3-{[([1,1′-Biphen­yl]-3-ylmeth­yl)iminium­yl]meth­yl}-6,8-di­chloro-2H-chromen-4-olate
Source: Acta Crystallogr Sect E Struct Rep Online. 2013 Aug 17;69(Pt 9):o1448. doi: 10.1107/S160053681302285X (PMC3884411; doi:10.1107/S160053681302285X)
Supplement: Supplementary file 1 [file e-69-o1448-sup1.cif]

##############################################################################
#                                                                            #
# This CIF contains the data in a paper accepted for publication in          #
# Acta Crystallographica Section E. It conforms to the requirements of       #
# Notes for Authors for Acta Crystallographica Section E, and has been       #
# peer reviewed under the auspices of the IUCr Commission on Journals.       #
#                                                                            #
# Full details of the Crystallographic Information File format               #
# are given in the paper "The Crystallographic Information File (CIF):       #
# a New Standard Archive File for Crystallography" by S. R. Hall, F. H.      #
# Allen and I. D. Brown [Acta Cryst. (1991), A47, 655-685].                  #
#                                                                            #
# The current version of the core CIF dictionary is obtainable from          #
# ftp://ftp.iucr.org/pub/cif_core.dic.                                       #
#                                                                            #
# Software is freely available for graphical display of the structure(s)     #
# in this CIF. For information consult the CIF software page                 #
# http://www.iucr.org/resources/cif/software.                                #
#                                                                            #
# This file may be used for bona fide research purposes within the           #
# scientific community so long as proper attribution is given to the journal # 
# article from which it was obtained.                                        #
#                                                                            #
##############################################################################
data_General
_audit_creation_method     'by CrystalStructure 4.0'
_journal_date_recd_electronic     2013-07-31
_journal_date_accepted     2013-08-14
_journal_name_full     'Acta Crystallographica, Section E'
_journal_year     2013
_journal_volume     69
_journal_issue      9
_journal_page_first     o1448
_journal_page_last     o1448
_journal_paper_category     QO
_journal_paper_doi     10.1107/S160053681302285X
_journal_coeditor_code     HB7114
_publ_contact_author_name     'Yoshinobu Ishikawa'
_publ_contact_author_address
;
School of Pharmaceutical Sciences
University of Shizuoka
52-1 Yada, Suruga-ku
Shizuoka 422-8526, Japan
;
_publ_contact_author_email     'ishi206@u-shizuoka-ken.ac.jp'
_publ_contact_author_fax     '+81-542645645'
_publ_contact_author_phone     '+81-542645645'
_publ_section_title
;\
(<i>E</i>)-3-{[([1,1'-Biphenyl]-3-ylmethyl)iminiumyl]methyl}-6,8-dichloro-\
2<i>H</i>-chromen-4-olate
;
loop_
    _publ_author_name
    _publ_author_footnote
    _publ_author_address
    'Ishikawa, Yoshinobu' .
;
School of Pharmaceutical Sciences
University of Shizuoka
52-1 Yada, Suruga-ku
Shizuoka 422-8526, Japan
;
    'Motohashi, Yuya' .
;
School of Pharmaceutical Sciences
University of Shizuoka
52-1 Yada, Suruga-ku
Shizuoka 422-8526, Japan
;
_publ_section_synopsis     .
data_I
_chemical_name_systematic
;\
(<i>E</i>)-3-{[([1,1'-Biphenyl]-3-ylmethyl)iminiumyl]methyl}-6,8-dichloro-\
2<i>H</i>-chromen-4-olate
;
_chemical_formula_moiety     'C23 H17 Cl2 N O2'
_chemical_formula_sum     'C23 H17 Cl2 N O2'
_chemical_formula_iupac     'C23 H17 Cl2 N O2'
_chemical_formula_weight     410.30
_chemical_melting_point     ?
_symmetry_cell_setting     monoclinic
_symmetry_space_group_name_H-M     'P 21/c'
_symmetry_space_group_name_Hall     '-P 2ybc'
loop_
    _symmetry_equiv_pos_site_id
    _symmetry_equiv_pos_as_xyz
    1 '+X,+Y,+Z'
    2 '-X,1/2+Y,1/2-Z'
    3 '-X,-Y,-Z'
    4 '+X,1/2-Y,1/2+Z'
_cell_length_a     17.996(8)
_cell_length_b     9.127(6)
_cell_length_c     11.649(7)
_cell_angle_alpha     90.0000
_cell_angle_beta     102.00(4)
_cell_angle_gamma     90.0000
_cell_volume     1871.5(19)
_cell_formula_units_Z     4
_cell_measurement_reflns_used     25
_cell_measurement_theta_min     15.65
_cell_measurement_theta_max     17.54
_cell_measurement_temperature     100
_exptl_crystal_description     block
_exptl_crystal_colour     yellow
_exptl_crystal_size_max     0.40
_exptl_crystal_size_mid     0.25
_exptl_crystal_size_min     0.25
_exptl_crystal_density_diffrn     1.456
_exptl_crystal_density_meas     ?
_exptl_crystal_density_method     ?
_exptl_crystal_F_000     848.00
_exptl_absorpt_coefficient_mu     0.366
_exptl_absorpt_correction_type     none
_diffrn_ambient_temperature     100
_diffrn_radiation_type     'Mo K\a'
_diffrn_radiation_wavelength     0.71069
_diffrn_measurement_device_type     'Rigaku AFC-7R'
_diffrn_measurement_method     \w-2\q
_diffrn_reflns_number     5086
_diffrn_reflns_av_R_equivalents     0.0899
_diffrn_reflns_theta_max     27.52
_diffrn_reflns_theta_full     27.52
_diffrn_measured_fraction_theta_max     0.988
_diffrn_measured_fraction_theta_full     0.988
_diffrn_reflns_limit_h_min     -13
_diffrn_reflns_limit_h_max     23
_diffrn_reflns_limit_k_min     0
_diffrn_reflns_limit_k_max     11
_diffrn_reflns_limit_l_min     -15
_diffrn_reflns_limit_l_max     14
_diffrn_standards_number     3
_diffrn_standards_interval_count     150
_diffrn_standards_decay_%     -0.668
_refine_special_details
;
Refinement was performed using all reflections. The weighted <i>R</i>-factor
(<i>wR</i>) and goodness of fit (<i>S</i>) are based on <i>F</i>^2^.
<i>R</i>-factor (gt) are based on <i>F</i>. The threshold expression of
<i>F</i>^2^ > 2.0 \s(<i>F</i>^2^) is used only for calculating <i>R</i>-factor
(gt).
;
_reflns_number_total     4254
_reflns_number_gt     3499
_reflns_threshold_expression     F^2^>2\s(F^2^)
_refine_ls_structure_factor_coef     Fsqd
_refine_ls_R_factor_gt     0.0447
_refine_ls_wR_factor_ref     0.1149
_refine_ls_goodness_of_fit_ref     1.005
_refine_ls_number_reflns     4254
_refine_ls_number_parameters     253
_refine_ls_number_restraints     0
_refine_ls_hydrogen_treatment     constr
_refine_ls_weighting_scheme     calc
_refine_ls_weighting_details
            'w = 1/[\s^2^(Fo^2^)+(0.0505P)^2^+2.0486P] where P=(Fo^2^+2Fc^2^)/3'
_atom_sites_solution_hydrogens     geom
_atom_sites_solution_primary     direct
_atom_sites_solution_secondary     difmap
_refine_ls_shift/su_max     0.000
_refine_diff_density_max     0.580
_refine_diff_density_min     -0.690
_refine_ls_extinction_method     none
_refine_ls_extinction_coef     ?
loop_
    _atom_type_symbol
    _atom_type_description
    _atom_type_scat_dispersion_real
    _atom_type_scat_dispersion_imag
    _atom_type_scat_source
    'C' 'C' 0.0033 0.0016
;
International Tables for Crystallography
(1992, Vol. C, Tables 4.2.6.8 and 6.1.1.4)
;
    'H' 'H' 0.0000 0.0000
;
International Tables for Crystallography
(1992, Vol. C, Table 6.1.1.4)
;
    'Cl' 'Cl' 0.1484 0.1585
;
International Tables for Crystallography
(1992, Vol. C, Tables 4.2.6.8 and 6.1.1.4)
;
    'N' 'N' 0.0061 0.0033
;
International Tables for Crystallography
(1992, Vol. C, Tables 4.2.6.8 and 6.1.1.4)
;
    'O' 'O' 0.0106 0.0060
;
International Tables for Crystallography
(1992, Vol. C, Tables 4.2.6.8 and 6.1.1.4)
;
_computing_data_collection     '<i>WinAFC</i> (Rigaku, 1999)'
_computing_cell_refinement     '<i>WinAFC</i> (Rigaku, 1999)'
_computing_data_reduction     '<i>WinAFC</i> (Rigaku, 1999)'
_computing_structure_solution     'SHELXS97 (Sheldrick, 2008)'
_computing_structure_refinement     'SHELXL97 (Sheldrick, 2008)'
_computing_molecular_graphics     'CrystalStructure (Rigaku, 2010)'
_computing_publication_material     'CrystalStructure (Rigaku, 2010)'
loop_
    _atom_site_type_symbol
    _atom_site_label
    _atom_site_fract_x
    _atom_site_fract_y
    _atom_site_fract_z
    _atom_site_U_iso_or_equiv
    _atom_site_adp_type
    _atom_site_calc_flag
    _atom_site_refinement_flags
    _atom_site_occupancy
    _atom_site_symmetry_multiplicity
    _atom_site_disorder_assembly
    _atom_site_disorder_group
    Cl Cl1 0.80025(2) 0.62806(6) 0.19342(4) 0.02502(13) Uani d . 1.0 4 . .
    Cl Cl2 0.86878(3) 1.10381(7) 0.46874(5) 0.03284(15) Uani d . 1.0 4 . .
    O O3 0.64501(7) 0.69744(16) 0.20224(12) 0.0213(3) Uani d . 1.0 4 . .
    O O4 0.57129(8) 0.98666(17) 0.42256(13) 0.0251(3) Uani d . 1.0 4 . .
    N N5 0.42765(9) 0.8598(2) 0.34156(15) 0.0228(4) Uani d . 1.0 4 . .
    C C6 0.32275(10) 0.7096(3) 0.39377(16) 0.0189(4) Uani d . 1.0 4 . .
    C C7 0.82564(10) 0.8699(3) 0.32979(16) 0.0193(4) Uani d . 1.0 4 . .
    C C8 0.59004(10) 0.9131(3) 0.34336(17) 0.0203(4) Uani d . 1.0 4 . .
    C C9 0.67152(10) 0.9075(2) 0.33128(16) 0.0181(4) Uani d . 1.0 4 . .
    C C10 0.69432(10) 0.7945(2) 0.26495(15) 0.0174(4) Uani d . 1.0 4 . .
    C C11 0.77212(10) 0.7748(2) 0.26781(15) 0.0177(4) Uani d . 1.0 4 . .
    C C12 0.13573(10) 0.5180(3) 0.40462(15) 0.0188(4) Uani d . 1.0 4 . .
    C C13 0.24573(10) 0.6722(3) 0.37163(16) 0.0192(4) Uani d . 1.0 4 . .
    C C14 0.34775(11) 0.5149(3) 0.53488(17) 0.0244(4) Uani d . 1.0 4 . .
    C C15 0.08092(10) 0.6104(3) 0.33894(17) 0.0216(4) Uani d . 1.0 4 . .
    C C16 -0.01848(11) 0.4374(3) 0.35077(18) 0.0271(5) Uani d . 1.0 4 . .
    C C17 0.53989(10) 0.8232(3) 0.26182(17) 0.0206(4) Uani d . 1.0 4 . .
    C C18 0.11133(11) 0.3843(3) 0.44211(17) 0.0240(4) Uani d . 1.0 4 . .
    C C19 0.21812(10) 0.5583(2) 0.43059(15) 0.0174(4) Uani d . 1.0 4 . .
    C C20 0.72538(10) 1.0033(3) 0.39433(16) 0.0199(4) Uani d . 1.0 4 . .
    C C21 0.27091(11) 0.4809(3) 0.51376(17) 0.0234(4) Uani d . 1.0 4 . .
    C C22 0.37403(10) 0.6290(3) 0.47505(16) 0.0211(4) Uani d . 1.0 4 . .
    C C23 0.80161(10) 0.9837(3) 0.39174(16) 0.0209(4) Uani d . 1.0 4 . .
    C C24 0.03495(12) 0.3446(3) 0.41568(18) 0.0278(5) Uani d . 1.0 4 . .
    C C25 0.56977(10) 0.7595(3) 0.16214(17) 0.0214(4) Uani d . 1.0 4 . .
    C C26 0.00452(11) 0.5703(3) 0.31196(18) 0.0254(4) Uani d . 1.0 4 . .
    C C27 0.46441(10) 0.8011(3) 0.26553(17) 0.0213(4) Uani d . 1.0 4 . .
    C C28 0.34598(10) 0.8407(3) 0.32960(19) 0.0245(4) Uani d . 1.0 4 . .
    H H5 0.4531 0.9115 0.4006 0.0273 Uiso calc R 1.0 4 . .
    H H7 0.8781 0.8573 0.3298 0.0231 Uiso calc R 1.0 4 . .
    H H13 0.2111 0.7263 0.3145 0.0231 Uiso calc R 1.0 4 . .
    H H14 0.3827 0.4597 0.5908 0.0293 Uiso calc R 1.0 4 . .
    H H15 0.0960 0.7019 0.3123 0.0259 Uiso calc R 1.0 4 . .
    H H16 -0.0706 0.4104 0.3329 0.0326 Uiso calc R 1.0 4 . .
    H H18 0.1475 0.3194 0.4864 0.0288 Uiso calc R 1.0 4 . .
    H H20 0.7101 1.0810 0.4385 0.0239 Uiso calc R 1.0 4 . .
    H H21 0.2539 0.4036 0.5565 0.0280 Uiso calc R 1.0 4 . .
    H H22 0.4267 0.6517 0.4897 0.0253 Uiso calc R 1.0 4 . .
    H H24 0.0195 0.2534 0.4423 0.0334 Uiso calc R 1.0 4 . .
    H H25A 0.5347 0.6821 0.1236 0.0256 Uiso calc R 1.0 4 . .
    H H25B 0.5720 0.8369 0.1034 0.0256 Uiso calc R 1.0 4 . .
    H H26 -0.0319 0.6342 0.2668 0.0305 Uiso calc R 1.0 4 . .
    H H27 0.4362 0.7376 0.2079 0.0255 Uiso calc R 1.0 4 . .
    H H28A 0.3226 0.8312 0.2452 0.0294 Uiso calc R 1.0 4 . .
    H H28B 0.3250 0.9302 0.3589 0.0294 Uiso calc R 1.0 4 . .
loop_
    _atom_site_aniso_label
    _atom_site_aniso_U_11
    _atom_site_aniso_U_22
    _atom_site_aniso_U_33
    _atom_site_aniso_U_12
    _atom_site_aniso_U_13
    _atom_site_aniso_U_23
    Cl1 0.0160(2) 0.0271(3) 0.0341(3) -0.00033(17) 0.01027(17) -0.00751(19)
    Cl2 0.0235(3) 0.0419(4) 0.0342(3) -0.0135(2) 0.00837(19) -0.0155(3)
    O3 0.0121(6) 0.0221(7) 0.0293(7) -0.0002(5) 0.0033(5) -0.0028(6)
    O4 0.0202(7) 0.0294(8) 0.0273(7) 0.0023(6) 0.0089(6) -0.0024(6)
    N5 0.0145(7) 0.0272(9) 0.0273(8) -0.0018(7) 0.0056(6) 0.0010(7)
    C6 0.0147(8) 0.0237(10) 0.0196(8) -0.0003(7) 0.0067(7)  0.0000(7)
    C7 0.0139(8) 0.0257(10) 0.0186(8) -0.0009(7) 0.0043(7) 0.0031(7)
    C8 0.0158(8) 0.0216(9) 0.0253(9) 0.0025(7) 0.0084(7) 0.0053(8)
    C9 0.0153(8) 0.0213(9) 0.0188(8) 0.0012(7) 0.0058(7) 0.0042(7)
    C10 0.0132(8) 0.0208(9) 0.0184(8) -0.0003(7) 0.0036(6) 0.0038(7)
    C11 0.0146(8) 0.0213(9) 0.0186(8) 0.0025(7) 0.0069(7) 0.0016(7)
    C12 0.0170(8) 0.0246(10) 0.0160(8) -0.0036(7) 0.0061(7) -0.0036(7)
    C13 0.0156(8) 0.0226(10) 0.0204(9) 0.0011(7) 0.0058(7) 0.0017(7)
    C14 0.0211(9) 0.0314(11) 0.0195(9) 0.0023(8) 0.0015(7) 0.0035(8)
    C15 0.0191(9) 0.0237(10) 0.0230(9) -0.0020(8) 0.0066(7) -0.0003(8)
    C16 0.0188(9) 0.0342(12) 0.0302(10) -0.0083(8) 0.0090(8) -0.0097(9)
    C17 0.0149(8) 0.0227(10) 0.0247(9) 0.0019(7) 0.0050(7) 0.0045(8)
    C18 0.0230(9) 0.0276(11) 0.0222(9) -0.0031(8) 0.0066(7) 0.0004(8)
    C19 0.0158(8) 0.0219(9) 0.0156(8) -0.0009(7) 0.0058(7) -0.0021(7)
    C20 0.0202(9) 0.0229(9) 0.0178(8) 0.0001(8) 0.0068(7) 0.0002(7)
    C21 0.0231(9) 0.0276(11) 0.0202(9) -0.0036(8) 0.0061(7) 0.0043(8)
    C22 0.0148(8) 0.0273(10) 0.0210(9) -0.0014(8) 0.0035(7) -0.0029(8)
    C23 0.0188(9) 0.0260(10) 0.0180(8) -0.0064(8) 0.0041(7) 0.0000(7)
    C24 0.0279(11) 0.0287(11) 0.0296(10) -0.0113(9) 0.0122(8) -0.0035(9)
    C25 0.0126(8) 0.0242(10) 0.0264(9) -0.0002(7) 0.0019(7) 0.0004(8)
    C26 0.0172(9) 0.0317(11) 0.0276(10) -0.0009(8) 0.0050(8) -0.0027(9)
    C27 0.0171(9) 0.0222(10) 0.0243(9) -0.0014(7) 0.0037(7) 0.0048(8)
    C28 0.0128(8) 0.0277(11) 0.0338(11) 0.0017(8) 0.0069(7) 0.0087(9)
_geom_special_details     .
loop_
    _geom_bond_atom_site_label_1
    _geom_bond_atom_site_label_2
    _geom_bond_site_symmetry_1
    _geom_bond_site_symmetry_2
    _geom_bond_distance
    _geom_bond_publ_flag
    Cl1 C11 . . 1.727(3) no
    Cl2 C23 . . 1.737(2) no
    O3 C10 . . 1.355(3) no
    O3 C25 . . 1.452(3) no
    O4 C8 . . 1.243(3) no
    N5 C27 . . 1.324(3) no
    N5 C28 . . 1.458(3) no
    C6 C13 . . 1.398(3) no
    C6 C22 . . 1.388(3) no
    C6 C28 . . 1.515(3) no
    C7 C11 . . 1.383(3) no
    C7 C23 . . 1.384(3) no
    C8 C9 . . 1.503(3) no
    C8 C17 . . 1.426(3) no
    C9 C10 . . 1.400(3) no
    C9 C20 . . 1.395(3) no
    C10 C11 . . 1.405(3) no
    C12 C15 . . 1.398(3) no
    C12 C18 . . 1.397(3) no
    C12 C19 . . 1.496(3) no
    C13 C19 . . 1.393(3) no
    C14 C21 . . 1.388(3) no
    C14 C22 . . 1.390(3) no
    C15 C26 . . 1.394(3) no
    C16 C24 . . 1.383(3) no
    C16 C26 . . 1.387(4) no
    C17 C25 . . 1.495(3) no
    C17 C27 . . 1.383(3) no
    C18 C24 . . 1.393(3) no
    C19 C21 . . 1.399(3) no
    C20 C23 . . 1.390(3) no
    N5 H5 . . 0.880 no
    C7 H7 . . 0.950 no
    C13 H13 . . 0.950 no
    C14 H14 . . 0.950 no
    C15 H15 . . 0.950 no
    C16 H16 . . 0.950 no
    C18 H18 . . 0.950 no
    C20 H20 . . 0.950 no
    C21 H21 . . 0.950 no
    C22 H22 . . 0.950 no
    C24 H24 . . 0.950 no
    C25 H25A . . 0.990 no
    C25 H25B . . 0.990 no
    C26 H26 . . 0.950 no
    C27 H27 . . 0.950 no
    C28 H28A . . 0.990 no
    C28 H28B . . 0.990 no
loop_
    _geom_angle_atom_site_label_1
    _geom_angle_atom_site_label_2
    _geom_angle_atom_site_label_3
    _geom_angle_site_symmetry_1
    _geom_angle_site_symmetry_2
    _geom_angle_site_symmetry_3
    _geom_angle
    _geom_angle_publ_flag
    C10 O3 C25 . . . 112.38(16) no
    C27 N5 C28 . . . 121.46(17) no
    C13 C6 C22 . . . 119.33(19) no
    C13 C6 C28 . . . 117.78(16) no
    C22 C6 C28 . . . 122.86(17) no
    C11 C7 C23 . . . 118.94(18) no
    O4 C8 C9 . . . 120.57(17) no
    O4 C8 C17 . . . 124.98(18) no
    C9 C8 C17 . . . 114.38(18) no
    C8 C9 C10 . . . 118.70(17) no
    C8 C9 C20 . . . 120.93(18) no
    C10 C9 C20 . . . 120.04(18) no
    O3 C10 C9 . . . 123.01(17) no
    O3 C10 C11 . . . 117.81(17) no
    C9 C10 C11 . . . 119.09(16) no
    Cl1 C11 C7 . . . 120.24(15) no
    Cl1 C11 C10 . . . 118.81(14) no
    C7 C11 C10 . . . 120.95(18) no
    C15 C12 C18 . . . 117.77(17) no
    C15 C12 C19 . . . 121.26(18) no
    C18 C12 C19 . . . 120.95(17) no
    C6 C13 C19 . . . 122.17(17) no
    C21 C14 C22 . . . 120.61(18) no
    C12 C15 C26 . . . 121.0(2) no
    C24 C16 C26 . . . 119.55(19) no
    C8 C17 C25 . . . 117.46(17) no
    C8 C17 C27 . . . 123.6(2) no
    C25 C17 C27 . . . 118.80(17) no
    C12 C18 C24 . . . 121.21(19) no
    C12 C19 C13 . . . 121.59(16) no
    C12 C19 C21 . . . 121.14(18) no
    C13 C19 C21 . . . 117.25(17) no
    C9 C20 C23 . . . 119.27(19) no
    C14 C21 C19 . . . 121.2(2) no
    C6 C22 C14 . . . 119.47(18) no
    Cl2 C23 C7 . . . 118.91(15) no
    Cl2 C23 C20 . . . 119.46(16) no
    C7 C23 C20 . . . 121.62(18) no
    C16 C24 C18 . . . 120.2(3) no
    O3 C25 C17 . . . 111.33(15) no
    C15 C26 C16 . . . 120.20(19) no
    N5 C27 C17 . . . 126.35(18) no
    N5 C28 C6 . . . 115.05(16) no
    C27 N5 H5 . . . 119.284 no
    C28 N5 H5 . . . 119.257 no
    C11 C7 H7 . . . 120.532 no
    C23 C7 H7 . . . 120.528 no
    C6 C13 H13 . . . 118.915 no
    C19 C13 H13 . . . 118.918 no
    C21 C14 H14 . . . 119.697 no
    C22 C14 H14 . . . 119.698 no
    C12 C15 H15 . . . 119.481 no
    C26 C15 H15 . . . 119.484 no
    C24 C16 H16 . . . 120.227 no
    C26 C16 H16 . . . 120.219 no
    C12 C18 H18 . . . 119.399 no
    C24 C18 H18 . . . 119.395 no
    C9 C20 H20 . . . 120.358 no
    C23 C20 H20 . . . 120.373 no
    C14 C21 H21 . . . 119.425 no
    C19 C21 H21 . . . 119.422 no
    C6 C22 H22 . . . 120.266 no
    C14 C22 H22 . . . 120.267 no
    C16 C24 H24 . . . 119.886 no
    C18 C24 H24 . . . 119.877 no
    O3 C25 H25A . . . 109.370 no
    O3 C25 H25B . . . 109.364 no
    C17 C25 H25A . . . 109.360 no
    C17 C25 H25B . . . 109.359 no
    H25A C25 H25B . . . 107.995 no
    C15 C26 H26 . . . 119.894 no
    C16 C26 H26 . . . 119.907 no
    N5 C27 H27 . . . 116.830 no
    C17 C27 H27 . . . 116.823 no
    N5 C28 H28A . . . 108.504 no
    N5 C28 H28B . . . 108.510 no
    C6 C28 H28A . . . 108.504 no
    C6 C28 H28B . . . 108.506 no
    H28A C28 H28B . . . 107.520 no
loop_
    _geom_torsion_atom_site_label_1
    _geom_torsion_atom_site_label_2
    _geom_torsion_atom_site_label_3
    _geom_torsion_atom_site_label_4
    _geom_torsion_site_symmetry_1
    _geom_torsion_site_symmetry_2
    _geom_torsion_site_symmetry_3
    _geom_torsion_site_symmetry_4
    _geom_torsion
    _geom_torsion_publ_flag
    C10 O3 C25 C17 . . . . -53.6(2) no
    C10 O3 C25 H25A . . . . -174.6 no
    C10 O3 C25 H25B . . . . 67.3 no
    C25 O3 C10 C9 . . . . 29.1(3) no
    C25 O3 C10 C11 . . . . -154.42(15) no
    C27 N5 C28 C6 . . . . 91.3(3) no
    C27 N5 C28 H28A . . . . -30.5 no
    C27 N5 C28 H28B . . . . -147.0 no
    C28 N5 C27 C17 . . . . 173.51(17) no
    C28 N5 C27 H27 . . . . -6.5 no
    H5 N5 C27 C17 . . . . -6.5 no
    H5 N5 C27 H27 . . . . 173.5 no
    H5 N5 C28 C6 . . . . -88.7 no
    H5 N5 C28 H28A . . . . 149.5 no
    H5 N5 C28 H28B . . . . 33.0 no
    C13 C6 C22 C14 . . . . -1.5(3) no
    C13 C6 C22 H22 . . . . 178.6 no
    C22 C6 C13 C19 . . . . 1.5(3) no
    C22 C6 C13 H13 . . . . -178.5 no
    C13 C6 C28 N5 . . . . -170.51(17) no
    C13 C6 C28 H28A . . . . -48.8 no
    C13 C6 C28 H28B . . . . 67.8 no
    C28 C6 C13 C19 . . . . -176.64(17) no
    C28 C6 C13 H13 . . . . 3.4 no
    C22 C6 C28 N5 . . . . 11.4(3) no
    C22 C6 C28 H28A . . . . 133.1 no
    C22 C6 C28 H28B . . . . -110.3 no
    C28 C6 C22 C14 . . . . 176.60(17) no
    C28 C6 C22 H22 . . . . -3.4 no
    C11 C7 C23 Cl2 . . . . -179.57(15) no
    C11 C7 C23 C20 . . . . 0.9(3) no
    C23 C7 C11 Cl1 . . . . -177.89(15) no
    C23 C7 C11 C10 . . . . 1.5(3) no
    H7 C7 C11 Cl1 . . . . 2.1 no
    H7 C7 C11 C10 . . . . -178.5 no
    H7 C7 C23 Cl2 . . . . 0.4 no
    H7 C7 C23 C20 . . . . -179.1 no
    O4 C8 C9 C10 . . . . 162.18(17) no
    O4 C8 C9 C20 . . . . -11.3(3) no
    O4 C8 C17 C25 . . . . 171.54(17) no
    O4 C8 C17 C27 . . . . -3.7(3) no
    C9 C8 C17 C25 . . . . -11.6(3) no
    C9 C8 C17 C27 . . . . 173.26(16) no
    C17 C8 C9 C10 . . . . -14.9(3) no
    C17 C8 C9 C20 . . . . 171.67(16) no
    C8 C9 C10 O3 . . . . 6.2(3) no
    C8 C9 C10 C11 . . . . -170.28(15) no
    C8 C9 C20 C23 . . . . 172.43(15) no
    C8 C9 C20 H20 . . . . -7.6 no
    C10 C9 C20 C23 . . . . -0.9(3) no
    C10 C9 C20 H20 . . . . 179.1 no
    C20 C9 C10 O3 . . . . 179.67(16) no
    C20 C9 C10 C11 . . . . 3.2(3) no
    O3 C10 C11 Cl1 . . . . -0.8(3) no
    O3 C10 C11 C7 . . . . 179.83(14) no
    C9 C10 C11 Cl1 . . . . 175.86(14) no
    C9 C10 C11 C7 . . . . -3.5(3) no
    C15 C12 C18 C24 . . . . -0.4(3) no
    C15 C12 C18 H18 . . . . 179.6 no
    C18 C12 C15 C26 . . . . 0.1(3) no
    C18 C12 C15 H15 . . . . -179.9 no
    C15 C12 C19 C13 . . . . -13.5(3) no
    C15 C12 C19 C21 . . . . 167.82(17) no
    C19 C12 C15 C26 . . . . 178.03(16) no
    C19 C12 C15 H15 . . . . -2.0 no
    C18 C12 C19 C13 . . . . 164.43(17) no
    C18 C12 C19 C21 . . . . -14.3(3) no
    C19 C12 C18 C24 . . . . -178.38(16) no
    C19 C12 C18 H18 . . . . 1.6 no
    C6 C13 C19 C12 . . . . -179.00(16) no
    C6 C13 C19 C21 . . . . -0.3(3) no
    H13 C13 C19 C12 . . . . 1.0 no
    H13 C13 C19 C21 . . . . 179.7 no
    C21 C14 C22 C6 . . . . 0.2(3) no
    C21 C14 C22 H22 . . . . -179.8 no
    C22 C14 C21 C19 . . . . 1.1(3) no
    C22 C14 C21 H21 . . . . -178.9 no
    H14 C14 C21 C19 . . . . -178.9 no
    H14 C14 C21 H21 . . . . 1.1 no
    H14 C14 C22 C6 . . . . -179.8 no
    H14 C14 C22 H22 . . . . 0.2 no
    C12 C15 C26 C16 . . . . 0.4(3) no
    C12 C15 C26 H26 . . . . -179.6 no
    H15 C15 C26 C16 . . . . -179.6 no
    H15 C15 C26 H26 . . . . 0.4 no
    C24 C16 C26 C15 . . . . -0.4(4) no
    C24 C16 C26 H26 . . . . 179.5 no
    C26 C16 C24 C18 . . . . 0.1(4) no
    C26 C16 C24 H24 . . . . -179.9 no
    H16 C16 C24 C18 . . . . -179.9 no
    H16 C16 C24 H24 . . . . 0.1 no
    H16 C16 C26 C15 . . . . 179.6 no
    H16 C16 C26 H26 . . . . -0.5 no
    C8 C17 C25 O3 . . . . 45.8(3) no
    C8 C17 C25 H25A . . . . 166.8 no
    C8 C17 C25 H25B . . . . -75.2 no
    C8 C17 C27 N5 . . . . 1.2(4) no
    C8 C17 C27 H27 . . . . -178.8 no
    C25 C17 C27 N5 . . . . -173.96(17) no
    C25 C17 C27 H27 . . . . 6.0 no
    C27 C17 C25 O3 . . . . -138.79(17) no
    C27 C17 C25 H25A . . . . -17.8 no
    C27 C17 C25 H25B . . . . 100.2 no
    C12 C18 C24 C16 . . . . 0.3(3) no
    C12 C18 C24 H24 . . . . -179.7 no
    H18 C18 C24 C16 . . . . -179.7 no
    H18 C18 C24 H24 . . . . 0.3 no
    C12 C19 C21 C14 . . . . 177.69(16) no
    C12 C19 C21 H21 . . . . -2.3 no
    C13 C19 C21 C14 . . . . -1.1(3) no
    C13 C19 C21 H21 . . . . 178.9 no
    C9 C20 C23 Cl2 . . . . 179.29(15) no
    C9 C20 C23 C7 . . . . -1.2(3) no
    H20 C20 C23 Cl2 . . . . -0.7 no
    H20 C20 C23 C7 . . . . 178.8 no
loop_
    _geom_hbond_atom_site_label_D
    _geom_hbond_atom_site_label_H
    _geom_hbond_atom_site_label_A
    _geom_hbond_site_symmetry_D
    _geom_hbond_site_symmetry_H
    _geom_hbond_site_symmetry_A
    _geom_hbond_distance_DH
    _geom_hbond_distance_HA
    _geom_hbond_distance_DA
    _geom_hbond_angle_DHA
    N5 H5 O4 . . . 0.88 2.20 2.811(3) 126
    N5 H5 O4 . . 3_676 0.88 2.38 3.081(3) 137
    C25 H25A O4 . . 2_645 0.99 2.59 3.546(4) 164
