# Supplementary material for: (E)-3-{[([1,1′-Biphen­yl]-3-ylmeth­yl)iminium­yl]meth­yl}-6,8-di­chloro-2H-chromen-4-olate
Source: Acta Crystallogr Sect E Struct Rep Online. 2013 Aug 17;69(Pt 9):o1448. doi: 10.1107/S160053681302285X (PMC3884411; doi:10.1107/S160053681302285X)
Supplement: Supplementary file 2 [file e-69-o1448-Isup2.hkl]

# 
# h,k,l, Fc-squared, Fo-squared, sigma(Fo-squared) and status flag 
# 
data_I
_shelx_title ' E-3-1,1-biphenyl-3-ylmethyliminomethyl-6,8-dichloro-2H-chrom' 
_shelx_refln_list_code          4 
_shelx_F_calc_maximum      215.22 
_exptl_crystal_F_000       848.00 
_reflns_d_resolution_high  0.7690 
 
loop_ 
 _symmetry_equiv_pos_as_xyz 
 'x, y, z' 
 '-x, y+1/2, -z+1/2' 
 '-x, -y, -z' 
 'x, -y-1/2, z-1/2' 
 
_cell_length_a    17.9961 
_cell_length_b     9.1272 
_cell_length_c    11.6488 
_cell_angle_alpha  90.000 
_cell_angle_beta  102.001 
_cell_angle_gamma  90.000 
 
_shelx_F_squared_multiplier     1.000 
 
loop_ 
 _refln_index_h 
 _refln_index_k 
 _refln_index_l 
 _refln_F_squared_calc 
 _refln_F_squared_meas 
 _refln_F_squared_sigma 
 _refln_observed_status 
   7   0   0     1270.76     1146.21     16.21 o 
   9   0   0    14270.92    14946.10    189.92 o 
  10   0   0       58.74     -225.46    225.46 o 
  11   0   0        6.27       -4.14      4.14 o 
  13   0   0     3394.99     3132.06     38.98 o 
  18   0   0     1596.69     1560.54     22.23 o 
  19   0   0       10.57      -19.66     19.66 o 
  20   0   0      210.24      202.67     10.98 o 
  21   0   0       68.58       62.64      6.95 o 
  22   0   0        5.75        8.22      7.81 o 
   1   1   0     1670.21     1657.41     13.67 o 
   2   1   0       12.57       22.11      1.75 o 
   3   1   0     1429.09     1418.48     16.71 o 
   4   1   0     2602.03     2686.29     18.80 o 
   5   1   0      351.12      387.37      5.64 o 
   6   1   0     3583.63     3340.74     23.68 o 
   7   1   0     2453.15     2652.33     45.09 o 
   8   1   0       21.80       21.40      1.80 o 
   9   1   0     2174.46     2052.12     56.62 o 
  10   1   0       68.91       77.37     12.43 o 
  11   1   0      756.37      792.92     16.15 o 
  12   1   0     1032.60     1087.81     10.08 o 
  13   1   0       22.64       50.35      4.18 o 
  14   1   0       40.59       34.52      4.25 o 
  15   1   0        0.75       12.55      4.12 o 
  16   1   0      361.24      350.34     10.81 o 
  17   1   0      181.01      151.34      9.56 o 
  18   1   0      102.62       69.07      7.07 o 
  19   1   0      347.64      264.98     13.10 o 
  20   1   0      139.77       76.45     10.07 o 
  22   1   0        4.22      -11.40     11.40 o 
   0   2   0     1116.65     1205.96     16.11 o 
   1   2   0     5542.90     5505.49     33.71 o 
   2   2   0      376.62      323.66     23.50 o 
   3   2   0       92.06      107.17      2.60 o 
   4   2   0       95.96      101.45      3.86 o 
   5   2   0      335.12      315.05      6.86 o 
   6   2   0      188.45      192.94      3.67 o 
   7   2   0     2478.60     2430.17     51.78 o 
   8   2   0      984.32     1216.04     13.03 o 
   9   2   0      274.78      303.54     15.91 o 
  10   2   0      755.23      839.86     36.12 o 
  11   2   0       22.28       32.36      2.80 o 
  12   2   0        0.10        3.67      2.91 o 
  13   2   0     1150.00     1090.49     15.29 o 
  14   2   0      865.05      804.88     14.00 o 
  15   2   0     1217.93     1126.27     17.09 o 
  16   2   0        0.95        0.93      6.24 o 
  17   2   0      205.19      166.89      8.84 o 
  18   2   0       91.03       89.70      8.02 o 
  19   2   0       25.21       25.67      5.02 o 
  20   2   0      101.45       92.09      8.87 o 
  21   2   0        4.38       -1.08      8.06 o 
  22   2   0       13.95        4.80      8.27 o 
   1   3   0      367.43      233.98    144.12 o 
   2   3   0      278.12      248.83    156.04 o 
   3   3   0     2763.82     1033.08   1020.14 o 
   4   3   0      837.77      672.70    134.18 o 
   5   3   0       45.25       24.19      1.79 o 
   6   3   0      769.06      690.59      8.89 o 
   7   3   0     1528.17     1555.84     27.68 o 
   8   3   0       78.74       61.01      3.44 o 
   9   3   0     4077.99     4238.29     93.18 o 
  10   3   0     1118.91     1064.83     14.95 o 
  11   3   0       94.29       82.56      6.22 o 
  12   3   0      253.13      272.17      8.76 o 
  13   3   0     1949.32     1913.04     29.08 o 
  14   3   0     1034.56     1086.93     16.51 o 
  15   3   0      707.98      700.76     14.03 o 
  16   3   0       98.61      116.89      8.04 o 
  17   3   0      767.08      719.02     15.24 o 
  18   3   0      563.88      550.00     14.36 o 
  19   3   0      322.75      301.68     12.08 o 
  20   3   0      114.89      133.99     10.11 o 
  21   3   0      255.42      254.42     12.12 o 
  22   3   0      556.21      568.83     17.31 o 
   0   4   0     4587.35     4082.02     40.94 o 
   1   4   0     4413.15     1283.65   1994.40 o 
   2   4   0      105.61      135.24     76.20 o 
   3   4   0     2448.85      807.78   1049.17 o 
   4   4   0     2821.98     1188.34   1034.92 o 
   5   4   0      545.29      406.63    116.81 o 
   6   4   0      620.91      597.57     59.92 o 
   7   4   0      515.11      618.55     32.22 o 
   8   4   0       14.97        8.19      4.29 o 
   9   4   0       64.07       59.64      3.95 o 
  10   4   0      675.83      680.30      8.42 o 
  11   4   0       23.50       23.38      3.90 o 
  12   4   0      494.40      524.35     11.63 o 
  13   4   0      121.38      118.34      7.69 o 
  14   4   0      147.61      146.27      7.86 o 
  15   4   0      734.59      750.12     14.96 o 
  16   4   0      417.71      432.84     12.76 o 
  17   4   0       37.12       47.38      5.28 o 
  18   4   0      553.66      608.17     15.56 o 
  19   4   0      105.83      125.05      9.98 o 
  20   4   0       62.50       63.79      6.63 o 
  21   4   0        3.69       18.40      5.68 o 
   1   5   0       34.87       49.89     28.83 o 
   2   5   0     4141.15     1279.04   1855.23 o 
   3   5   0      451.98      285.49    169.86 o 
   4   5   0       12.36        4.01      2.52 o 
   5   5   0       89.09       63.57     32.74 o 
   6   5   0      773.37      642.32    196.63 o 
   7   5   0     1882.20     1802.88    203.94 o 
   8   5   0      204.67      189.81     13.97 o 
   9   5   0        0.29        4.04      4.93 o 
  10   5   0        2.30        7.08      5.44 o 
  11   5   0     2928.17     2858.42     35.50 o 
  12   5   0      137.45      156.28      8.08 o 
  13   5   0        2.74       -3.51      5.78 o 
  14   5   0      112.09      103.37      7.97 o 
  15   5   0       33.53       29.81      4.58 o 
  16   5   0      463.00      488.83     13.47 o 
  17   5   0       98.55      121.88      8.86 o 
  18   5   0       50.15       57.66      5.63 o 
  19   5   0       80.29       96.33      6.99 o 
  20   5   0      277.15      310.91     13.68 o 
   0   6   0      395.64      417.18      9.26 o 
   1   6   0     1414.35      985.61    500.35 o 
   2   6   0      315.85      277.28    142.33 o 
   3   6   0       13.76        2.73      3.55 o 
   4   6   0      250.17      206.89    135.41 o 
   5   6   0        7.61        1.82      3.75 o 
   6   6   0        0.04        7.38      3.54 o 
   7   6   0      176.93      186.34      7.59 o 
   8   6   0      285.49      307.96      9.47 o 
   9   6   0      373.13      383.57     10.58 o 
  10   6   0     1083.08     1139.49     16.91 o 
  11   6   0      934.85      993.91     16.41 o 
  12   6   0       46.11       54.17      5.20 o 
  13   6   0      453.54      463.28     12.57 o 
  14   6   0        5.74        5.17      4.42 o 
  15   6   0       26.98       30.48      5.22 o 
  16   6   0      190.39      176.27     10.32 o 
  17   6   0       34.88       29.83      5.80 o 
  18   6   0      144.35      168.38     11.28 o 
  19   6   0        4.74        1.86      8.21 o 
   1   7   0      154.34      183.30      7.87 o 
   2   7   0       44.20       58.23      4.48 o 
   3   7   0      898.81      842.06     13.81 o 
   4   7   0      218.63      228.68      8.67 o 
   5   7   0       60.57       49.68      4.52 o 
   6   7   0      761.98      799.43     13.97 o 
   7   7   0      111.27      109.89      7.58 o 
   8   7   0      307.65      324.52     10.23 o 
   9   7   0      401.11      414.20     11.61 o 
  10   7   0      201.48      181.16      9.33 o 
  11   7   0        2.59        1.38      6.23 o 
  12   7   0       67.94       84.06      7.76 o 
  13   7   0      571.96      645.62     15.30 o 
  14   7   0       29.41       33.41      5.48 o 
  15   7   0        0.64       -4.52      7.20 o 
  16   7   0       29.25       31.31      6.23 o 
  17   7   0      125.93      145.92     11.48 o 
  18   7   0       20.49        9.62      6.30 o 
   1   8   0      175.52      140.74      8.17 o 
   2   8   0      590.95      484.18     12.18 o 
   3   8   0     1581.76     1378.66     18.73 o 
   4   8   0      555.64      464.88     12.01 o 
   5   8   0      337.09      296.74     10.11 o 
   6   8   0      174.28      159.36      8.66 o 
   7   8   0       24.58       29.42      4.35 o 
   8   8   0      312.72      285.36     10.71 o 
   9   8   0       87.39       86.37      7.71 o 
  10   8   0      175.64      190.24      9.82 o 
  11   8   0       14.49       23.05      5.17 o 
  12   8   0      126.76      160.46     10.22 o 
  13   8   0     1332.46     1430.93     23.20 o 
  14   8   0      524.85      596.84     16.35 o 
  15   8   0       87.35      110.45     10.02 o 
  16   8   0      247.15      284.30     13.16 o 
   1   9   0      156.53      120.62      8.68 o 
   3   9   0      230.02      190.47      9.68 o 
   5   9   0      394.13      326.01     11.66 o 
   6   9   0       24.56       25.04      5.08 o 
   7   9   0      116.11       93.93      8.84 o 
   8   9   0        6.20        4.12      7.64 o 
   9   9   0      188.77      196.35     10.89 o 
  10   9   0        6.27        2.78      8.06 o 
  11   9   0      475.59      453.86     15.07 o 
  12   9   0      225.95      222.15     12.31 o 
  13   9   0        0.05       -0.66      7.96 o 
  14   9   0      105.16      107.05     10.42 o 
   1  10   0       29.65       18.76      5.87 o 
   2  10   0       80.14       47.24      6.05 o 
   3  10   0        0.70       -1.60      7.62 o 
   4  10   0      399.54      289.12     12.40 o 
   5  10   0      955.86      714.61     17.25 o 
   6  10   0       18.94       17.22      5.93 o 
   7  10   0       70.74       61.88      6.34 o 
   8  10   0       41.16       34.39      6.37 o 
   9  10   0       14.24       24.74      5.39 o 
  10  10   0        7.46        7.78      7.97 o 
  11  10   0       13.24       11.70      8.06 o 
  12  10   0       20.07       15.27      6.27 o 
   1  11   0      156.19      141.66     10.82 o 
   2  11   0       12.86       22.54      5.79 o 
   3  11   0      453.42      368.55     14.05 o 
   4  11   0       30.95       23.82      6.54 o 
   5  11   0       10.19       21.55      6.05 o 
   6  11   0      315.41      310.97     13.61 o 
   7  11   0        7.42        6.99      8.42 o 
   8  11   0       61.77       77.35      6.95 o 
 -23   1   1       58.04       53.52      6.45 o 
 -22   1   1       25.40       21.25      5.84 o 
 -21   1   1      280.54      245.28     12.12 o 
 -20   1   1       39.46       45.28      5.74 o 
 -19   1   1       66.13       75.43      5.50 o 
 -18   1   1       79.15       78.00      7.04 o 
 -17   1   1       13.27        9.29      6.45 o 
 -16   1   1      234.55      187.06      8.81 o 
 -15   1   1      210.55      209.28      8.64 o 
 -14   1   1      563.70      549.68     11.80 o 
 -13   1   1      311.12      328.77      9.12 o 
 -12   1   1     1355.27     1399.52     15.70 o 
 -11   1   1     1381.91     1305.43     12.04 o 
 -10   1   1      400.04      456.97      6.16 o 
  -9   1   1       54.26       21.72      3.90 o 
  -8   1   1      448.41      540.16      8.08 o 
  -7   1   1      404.03      385.21      4.73 o 
  -6   1   1     3289.64     3263.28     53.03 o 
  -5   1   1      341.13      379.89      4.06 o 
  -4   1   1      881.04      890.37      8.48 o 
  -3   1   1     3871.90     3741.64     26.66 o 
  -2   1   1      171.55      178.81      3.11 o 
  -1   1   1       52.59       74.36      2.03 o 
   0   1   1       67.64       82.32      1.81 o 
   1   1   1     9207.94     8895.27     35.57 o 
   2   1   1     1074.77      977.93     13.77 o 
   3   1   1    10522.01    10196.34     46.51 o 
   4   1   1     2105.54     2025.00     29.86 o 
   5   1   1        0.00       -0.73      2.01 o 
   6   1   1     2397.78     2317.78     20.52 o 
   7   1   1     5411.64     5258.83     32.88 o 
   8   1   1     4585.22     4687.47     33.17 o 
   9   1   1      107.84      111.43      3.84 o 
  10   1   1        6.13        0.29      3.02 o 
  11   1   1       45.38       58.19      3.17 o 
  12   1   1      226.14      199.97      7.74 o 
  13   1   1     1555.02     1565.38     18.02 o 
  14   1   1       10.66       -8.53      8.53 o 
  16   1   1      521.63      505.17     13.01 o 
  19   1   1      506.93      531.02     14.94 o 
  20   1   1        1.66      -12.81     12.81 o 
  21   1   1     1114.15     1217.06     22.10 o 
  22   1   1       25.10       -9.64      9.64 o 
 -22   2   1       71.50       72.71      6.44 o 
 -21   2   1      341.87      355.18     13.81 o 
 -20   2   1     1544.17     1601.97     23.84 o 
 -19   2   1        0.87       -7.64      7.64 o 
 -18   2   1     1183.46     1180.20     19.25 o 
 -17   2   1      691.37      671.75     14.66 o 
 -16   2   1      866.47      710.53     14.37 o 
 -15   2   1     1309.71     1215.40     17.44 o 
 -14   2   1     2969.15     3075.46     36.09 o 
 -13   2   1      279.47      269.17      8.87 o 
 -12   2   1      559.51      545.59      7.66 o 
 -11   2   1      225.79      216.75      5.13 o 
 -10   2   1       16.13       32.37      7.68 o 
  -9   2   1     2324.90     2319.33     30.36 o 
  -8   2   1      117.38      111.27      4.53 o 
  -7   2   1     1256.59     1173.99     45.32 o 
  -6   2   1     8455.62     8086.75     61.12 o 
  -5   2   1     2677.05     2642.11     37.97 o 
  -4   2   1        7.15       13.06      1.49 o 
  -3   2   1     6794.09     6684.21     29.21 o 
  -2   2   1    17095.86    16719.85    148.35 o 
  -1   2   1    11944.69    12165.36     51.25 o 
   0   2   1      350.90      334.54      3.42 o 
   1   2   1     3726.85     3315.24    145.87 o 
   2   2   1       39.43       35.38      2.58 o 
   3   2   1      524.85      595.69      6.92 o 
   4   2   1     1233.01     1229.97     10.16 o 
   5   2   1      129.22      162.95      7.92 o 
   6   2   1     7414.58     7692.39     39.10 o 
   7   2   1     6977.33     7239.83     67.55 o 
   8   2   1     3210.14     3608.82     69.85 o 
   9   2   1     1795.79     1724.13     15.91 o 
  10   2   1     4601.93     4471.31     37.18 o 
  11   2   1      403.53      443.93      6.99 o 
  12   2   1      721.73      793.62     12.92 o 
  13   2   1      898.45      820.37     13.97 o 
  14   2   1       49.21       43.98      4.57 o 
  15   2   1      532.23      511.21     12.38 o 
  16   2   1      224.62      236.12      9.94 o 
  17   2   1      453.33      428.03     12.36 o 
  18   2   1       55.55       53.07      5.63 o 
  19   2   1       24.43       -8.59      8.59 o 
  20   2   1      103.16      108.24      9.38 o 
  21   2   1        2.82       -8.54      8.54 o 
  22   2   1      350.88      333.70     13.80 o 
 -22   3   1        3.23       -0.38      8.53 o 
 -21   3   1      630.27      660.62     17.51 o 
 -20   3   1       92.19       92.31      6.60 o 
 -19   3   1        0.20        2.16      6.87 o 
 -18   3   1       37.22       41.95      4.92 o 
 -17   3   1        3.78       -0.80      6.50 o 
 -16   3   1      516.18      468.45     12.31 o 
 -15   3   1        5.17       10.66      4.45 o 
 -14   3   1     4363.37     4317.25     62.07 o 
 -13   3   1      983.54      955.67     14.80 o 
 -12   3   1     2389.00     2347.07     30.16 o 
 -11   3   1       76.47       72.24      5.17 o 
 -10   3   1      138.72      129.10     11.63 o 
  -9   3   1      800.94      824.90     25.84 o 
  -8   3   1     1794.55     1790.40     15.65 o 
  -7   3   1      300.63      260.45      5.95 o 
  -6   3   1      158.33      191.13      7.25 o 
  -5   3   1      103.68      133.94      7.71 o 
  -4   3   1      626.54      588.02    102.78 o 
  -3   3   1      477.57      392.50    229.07 o 
  -2   3   1        6.39       10.15      8.79 o 
  -1   3   1      478.90      331.11    198.80 o 
   0   3   1      121.85       94.91      5.43 o 
   1   3   1     1476.22      687.02    487.43 o 
   2   3   1     2398.76     1155.11    798.98 o 
   3   3   1      368.80      306.50     69.93 o 
   4   3   1     5687.11     5316.53    534.75 o 
   5   3   1      480.85      605.98     26.24 o 
   6   3   1     5644.75     6183.35    111.27 o 
   7   3   1       95.93       95.57      4.86 o 
   8   3   1       14.75       15.18      2.15 o 
   9   3   1       56.09       25.56      2.40 o 
  10   3   1      226.11      243.25      5.55 o 
  11   3   1       18.20       23.70      4.26 o 
  12   3   1      794.32      770.21     13.48 o 
  13   3   1     1399.79     1363.42     17.82 o 
  14   3   1      300.59      331.60     10.86 o 
  15   3   1     2526.30     2585.07     36.55 o 
  16   3   1        2.18       -6.38      6.38 o 
  17   3   1      303.21      275.29     10.69 o 
  18   3   1      311.26      334.36     11.91 o 
  19   3   1      696.48      671.75     16.41 o 
  20   3   1       37.21       40.75      5.83 o 
  21   3   1      130.20      139.58     10.34 o 
 -21   4   1       55.51       50.48      6.32 o 
 -20   4   1        6.30       12.73      5.15 o 
 -19   4   1        0.04        5.50      6.94 o 
 -18   4   1        0.72       -3.04      7.25 o 
 -17   4   1        0.57        0.56      6.28 o 
 -16   4   1       11.99       10.54      4.70 o 
 -15   4   1      697.14      723.03     14.70 o 
 -14   4   1      135.42      138.47      8.26 o 
 -13   4   1      996.67      946.14     15.35 o 
 -12   4   1      234.28      233.19      8.61 o 
 -11   4   1        0.16        1.11      5.10 o 
 -10   4   1      132.31      123.02      4.89 o 
  -9   4   1       50.01       58.38      5.02 o 
  -8   4   1        6.49       11.89      2.24 o 
  -7   4   1     2026.53     2209.85     45.76 o 
  -6   4   1     1176.33     1146.33     80.53 o 
  -5   4   1       46.07       42.57     14.79 o 
  -4   4   1      150.35       97.64     52.89 o 
  -3   4   1      188.58      176.23    110.72 o 
  -2   4   1      162.22      145.34     87.97 o 
  -1   4   1       97.61       73.72     42.43 o 
   0   4   1      269.05      285.82     13.62 o 
   1   4   1      156.07       97.43     55.88 o 
   2   4   1     1093.30      706.95    462.36 o 
   3   4   1     2013.46     1086.78    814.38 o 
   4   4   1     1855.34     1380.72    524.45 o 
   5   4   1     1158.27      900.18    202.46 o 
   6   4   1     1432.80     1556.21     62.53 o 
   7   4   1        6.22        1.44      3.05 o 
   8   4   1      101.98       98.77      6.49 o 
   9   4   1      596.78      560.73     15.59 o 
  10   4   1       55.93       61.52      5.80 o 
  11   4   1       68.29       67.31      6.17 o 
  12   4   1      683.43      656.57     12.97 o 
  13   4   1      447.38      436.34     11.40 o 
  14   4   1       27.33       34.29      4.43 o 
  15   4   1      391.14      412.59     12.07 o 
  16   4   1        8.46       11.87      4.48 o 
  17   4   1      310.61      300.95     11.50 o 
  18   4   1      126.67      133.34      9.56 o 
  19   4   1        4.63        4.74      5.40 o 
  20   4   1        9.26        5.30      7.96 o 
  21   4   1       14.86       19.64      5.79 o 
 -20   5   1        0.06       -1.46      7.89 o 
 -19   5   1      155.71      181.07     11.46 o 
 -18   5   1       70.08       55.24      5.95 o 
 -17   5   1      250.64      283.79     11.87 o 
 -16   5   1        0.02       -7.09      7.09 o 
 -15   5   1     1807.22     1927.50     23.48 o 
 -14   5   1        7.15       -0.21      6.18 o 
 -13   5   1       49.90       57.48      4.59 o 
 -12   5   1       78.36       73.04      4.85 o 
 -11   5   1     3663.13     3847.78     40.70 o 
 -10   5   1     1260.30     1203.26     16.19 o 
  -9   5   1     1552.38     1574.51     17.71 o 
  -8   5   1       61.27       51.93      2.85 o 
  -7   5   1      146.44      167.73      6.34 o 
  -6   5   1      470.10      514.24    141.46 o 
  -5   5   1     3501.86     1395.52   1461.33 o 
  -4   5   1        2.18       -1.94      2.99 o 
  -3   5   1      615.71      684.45    395.59 o 
  -2   5   1     1775.40     1006.33    907.42 o 
  -1   5   1       40.90       54.07     32.41 o 
   0   5   1     1023.89      873.75     49.96 o 
   1   5   1     1507.21      797.59    507.68 o 
   2   5   1       78.69       70.73     40.25 o 
   3   5   1     3852.60     1486.45   1541.54 o 
   4   5   1     3704.53     1644.97   1209.55 o 
   5   5   1      241.61      201.13     54.05 o 
   6   5   1      777.18      645.10    103.87 o 
   7   5   1     1281.86     1307.87     19.56 o 
   8   5   1      617.36      623.30      8.36 o 
   9   5   1      494.06      520.84     11.13 o 
  10   5   1        7.46        6.40      5.65 o 
  11   5   1      307.04      303.03      9.84 o 
  12   5   1       56.70       54.50      4.63 o 
  13   5   1      636.14      654.82     13.65 o 
  14   5   1        0.48        7.30      4.15 o 
  15   5   1      354.83      353.29     11.66 o 
  16   5   1      451.92      476.07     13.16 o 
  17   5   1      161.71      175.13     10.41 o 
  18   5   1      958.40     1086.03     20.81 o 
  19   5   1      496.40      520.74     16.02 o 
  20   5   1       76.51       76.21      7.28 o 
 -19   6   1        2.36       -0.41      9.01 o 
 -18   6   1     1072.41     1155.04     22.18 o 
 -17   6   1      574.83      614.93     16.40 o 
 -16   6   1       20.79       23.93      5.44 o 
 -15   6   1      190.46      223.19     10.19 o 
 -14   6   1       78.44       96.09      7.76 o 
 -13   6   1      240.95      243.76      9.94 o 
 -12   6   1      615.41      596.63     13.56 o 
 -11   6   1       37.06       21.23      4.80 o 
 -10   6   1      336.90      363.06     10.42 o 
  -9   6   1      284.55      273.23      9.26 o 
  -8   6   1      621.57      610.09     12.10 o 
  -7   6   1      201.83      215.32      8.07 o 
  -6   6   1      359.94      315.51      8.99 o 
  -5   6   1      819.60      573.12    293.62 o 
  -4   6   1      731.65      535.68    313.85 o 
  -3   6   1     3078.87     1394.23   1249.52 o 
  -2   6   1      642.02      502.75    284.09 o 
  -1   6   1      101.28      108.71     49.70 o 
   0   6   1      575.53      569.97     20.38 o 
   1   6   1      895.95      614.13    352.42 o 
   2   6   1        5.08        5.13      6.30 o 
   3   6   1      169.05      121.76     71.03 o 
   4   6   1      971.18      742.84    450.95 o 
   5   6   1        0.25        3.71      3.52 o 
   6   6   1      844.51      936.73     14.21 o 
   7   6   1      314.11      288.82      9.27 o 
   8   6   1      644.91      726.85     13.33 o 
   9   6   1      745.91      797.64     14.31 o 
  10   6   1     5179.63     5462.35     71.91 o 
  11   6   1        0.29        0.00      6.09 o 
  12   6   1     1497.75     1562.55     21.00 o 
  13   6   1        2.31        8.52      6.33 o 
  14   6   1       27.92       38.16      4.84 o 
  15   6   1      624.03      649.18     15.89 o 
  16   6   1        9.02        0.59      7.73 o 
  17   6   1       59.29       57.21      5.95 o 
  18   6   1      179.35      232.63     12.43 o 
  19   6   1        4.40        3.66      8.43 o 
 -18   7   1      181.50      182.62     12.50 o 
 -17   7   1      282.60      341.13     13.90 o 
 -16   7   1       20.43       11.51      5.57 o 
 -15   7   1        4.40       -0.68      7.56 o 
 -14   7   1      538.42      554.91     14.96 o 
 -13   7   1        9.12       10.32      4.99 o 
 -12   7   1      259.66      264.17     11.03 o 
 -11   7   1       11.31       12.96      4.67 o 
 -10   7   1      121.41      111.93      7.96 o 
  -9   7   1     2212.20     2278.83     24.12 o 
  -8   7   1      178.36      188.46      9.18 o 
  -7   7   1        7.15       14.18      4.00 o 
  -6   7   1      181.47      168.09      7.89 o 
  -5   7   1      462.93      434.13     10.81 o 
  -4   7   1      987.36     1008.83     15.10 o 
  -3   7   1       12.91       15.34      3.97 o 
  -2   7   1        0.10        3.70      4.95 o 
  -1   7   1      606.12      581.66     11.97 o 
   0   7   1       92.66       82.24     13.81 o 
   1   7   1      438.71      460.41     10.91 o 
   2   7   1      221.58      218.38      8.68 o 
   3   7   1      907.06      933.99     14.68 o 
   4   7   1      102.69      115.24      7.66 o 
   5   7   1      525.03      568.40     12.22 o 
   6   7   1      238.22      224.56      8.79 o 
   7   7   1       82.10       88.06      7.47 o 
   8   7   1     1782.68     1879.31     21.79 o 
   9   7   1      732.08      739.96     14.73 o 
  10   7   1     1558.51     1604.93     21.21 o 
  11   7   1      105.28      122.41      8.82 o 
  12   7   1        1.05        8.12      6.20 o 
  13   7   1       29.09       46.14      5.35 o 
  14   7   1        9.29       11.90      5.18 o 
  15   7   1       18.68       26.89      5.67 o 
  16   7   1       31.10       27.26      6.55 o 
  17   7   1       31.70       33.12      6.40 o 
  18   7   1       73.18       65.73      7.12 o 
 -17   8   1      341.19      382.47     14.81 o 
 -16   8   1        0.27       10.38      7.57 o 
 -15   8   1       48.10       52.14      5.94 o 
 -14   8   1      200.12      189.12     11.83 o 
 -13   8   1       61.27       80.38      6.19 o 
 -12   8   1        6.96        5.68      7.42 o 
 -11   8   1       48.67       52.49      5.59 o 
 -10   8   1      431.68      429.54     12.92 o 
  -9   8   1      138.51      144.26      9.13 o 
  -8   8   1        4.72        8.62      4.35 o 
  -7   8   1      110.87       75.66      5.48 o 
  -6   8   1      543.06      510.23     12.65 o 
  -5   8   1      193.18      202.09      8.93 o 
  -4   8   1       93.76       94.13      7.64 o 
  -3   8   1        7.83       -2.54      5.72 o 
  -2   8   1      119.06       73.36      7.27 o 
  -1   8   1       38.96       32.42      4.44 o 
   0   8   1        0.03       -0.08      5.94 o 
   1   8   1      200.27      179.63      8.47 o 
   2   8   1     1533.05     1372.35     18.86 o 
   3   8   1      230.60      189.25      8.87 o 
   4   8   1      977.41      878.28     15.61 o 
   5   8   1      173.64      159.77      8.67 o 
   6   8   1       28.36       18.63      4.64 o 
   7   8   1      271.18      300.20     10.61 o 
   8   8   1       33.16       30.63      5.10 o 
   9   8   1      166.49      172.34      9.14 o 
  10   8   1        7.34        9.92      6.83 o 
  11   8   1      550.13      565.89     15.01 o 
  12   8   1        0.84        0.63      7.88 o 
  13   8   1      898.71      940.17     19.43 o 
  14   8   1        2.39       -4.39      7.29 o 
  15   8   1       67.74       66.11      6.29 o 
  16   8   1        0.42       -6.67      8.56 o 
 -15   9   1      219.81      233.58     12.90 o 
 -14   9   1      206.81      212.41     11.97 o 
 -13   9   1        0.12        0.78      7.28 o 
 -12   9   1      209.47      217.25     11.23 o 
 -11   9   1      616.88      662.92     16.72 o 
 -10   9   1      112.33      120.42      9.31 o 
  -9   9   1        0.88       -1.89      7.14 o 
  -8   9   1      105.70       95.54      9.16 o 
  -7   9   1       43.65       36.34      5.38 o 
  -6   9   1      142.31      110.01      8.59 o 
  -5   9   1       33.61       23.95      5.18 o 
  -4   9   1      710.55      538.05     14.11 o 
  -3   9   1       34.02       22.78      5.05 o 
  -2   9   1      128.84       78.13      5.63 o 
   1   9   1        2.44        2.95      6.58 o 
   2   9   1        5.91       10.83      4.58 o 
   4   9   1       32.34       27.46      4.90 o 
   6   9   1      122.59       96.69      8.64 o 
   7   9   1      267.54      241.34     10.93 o 
   8   9   1        6.02        3.84      7.20 o 
   9   9   1       37.83       40.11      5.87 o 
  10   9   1      118.13      132.46     10.13 o 
  11   9   1        6.52        2.93      8.17 o 
  12   9   1       66.14       87.92      6.55 o 
  13   9   1       53.80       58.98      6.39 o 
  14   9   1        6.67       -0.04      7.98 o 
 -12  10   1       99.42      130.21     10.53 o 
 -11  10   1       44.13       42.27      6.32 o 
 -10  10   1        7.80        5.28      7.63 o 
  -9  10   1       70.51       76.61      6.47 o 
  -8  10   1      397.83      298.88     12.82 o 
  -7  10   1        2.56        0.33      8.09 o 
  -6  10   1      469.36      396.46     13.60 o 
  -5  10   1      103.50       65.38      6.62 o 
  -4  10   1       76.66       66.92      6.50 o 
  -3  10   1        2.91        9.92      7.82 o 
  -2  10   1        2.73        7.48      7.23 o 
  -1  10   1       37.48       31.56      5.67 o 
   0  10   1       96.32       59.86      4.33 o 
   1  10   1       17.19       13.91      5.59 o 
   2  10   1        0.83        5.65      7.82 o 
   3  10   1       88.59       62.04      6.27 o 
   4  10   1        1.15       -0.63      7.49 o 
   5  10   1      116.23      104.16      9.61 o 
   6  10   1       15.45       21.55      5.68 o 
   7  10   1      416.06      363.98     13.97 o 
   8  10   1        0.86        1.71      7.46 o 
   9  10   1       45.08       45.59      5.90 o 
  10  10   1      129.54      137.54     10.74 o 
  11  10   1        1.01        4.42      8.16 o 
  -8  11   1       35.66       23.98      6.52 o 
  -7  11   1      102.81      113.34      7.42 o 
  -6  11   1        1.87        7.48      5.65 o 
  -5  11   1        3.23        7.05      7.94 o 
  -4  11   1      228.94      233.92     12.33 o 
  -3  11   1       26.45       23.08      5.94 o 
  -2  11   1       11.96       19.84      5.58 o 
  -1  11   1       54.31       76.15      6.48 o 
   0  11   1      100.12       62.96      4.69 o 
   1  11   1      188.04      149.48     10.41 o 
   2  11   1       11.14        3.05      8.07 o 
   3  11   1       16.34        8.24      8.38 o 
   4  11   1        1.21        9.17      7.99 o 
   5  11   1       96.16       90.86      7.10 o 
   6  11   1        8.03        8.96      5.87 o 
   7  11   1        7.19        2.95      8.47 o 
   8  11   1       30.84       39.01      6.87 o 
 -23   0   2     1049.75     1191.39     22.72 o 
 -22   0   2      107.69       81.52      7.54 o 
 -21   0   2      258.83      227.33     11.67 o 
 -20   0   2      821.18      730.22     16.57 o 
 -19   0   2       66.17       33.66      5.38 o 
 -18   0   2     1386.75     1211.37     19.06 o 
 -17   0   2      697.32      524.58     12.95 o 
 -16   0   2      246.59      222.16      8.98 o 
 -15   0   2        1.50       14.08      3.90 o 
 -14   0   2       57.67       58.85      4.37 o 
 -13   0   2       63.96       55.37      8.96 o 
 -12   0   2     1025.32     1045.48     24.32 o 
 -11   0   2     1714.99     1464.53     12.45 o 
 -10   0   2     2823.83     3028.65     34.02 o 
  -9   0   2     1093.38     1361.00     13.27 o 
  -8   0   2    31291.76    31046.75    191.24 o 
  -7   0   2     4451.60     4250.65     91.33 o 
  -6   0   2     7353.03     7427.34     34.50 o 
  -5   0   2     7382.62     7095.82    127.13 o 
  -4   0   2     8824.30     8897.96    246.08 o 
  -3   0   2     1392.73     1249.52     16.30 o 
  -2   0   2      687.84      776.05     12.26 o 
  -1   0   2      202.76      245.19      3.64 o 
   0   0   2     2690.76     2660.90     21.13 o 
   1   0   2    12309.90    12019.92     46.07 o 
   2   0   2       33.67       18.60      1.71 o 
   3   0   2      143.89      125.11      2.60 o 
   4   0   2     7136.70     6771.42     31.28 o 
   5   0   2     2180.77     2178.86     19.31 o 
   6   0   2        9.90        3.19      2.18 o 
   7   0   2     5142.31     4934.40     44.53 o 
   8   0   2      474.20      483.20      7.99 o 
   9   0   2      885.80      827.61      7.92 o 
  10   0   2      207.87      177.30      8.86 o 
  11   0   2     1836.65     1854.94     18.03 o 
  12   0   2      174.89      168.00      7.58 o 
  13   0   2     1327.94     1260.44     16.77 o 
  14   0   2      241.88      224.69      9.04 o 
  15   0   2        5.35        3.43      5.52 o 
  16   0   2      223.38      242.23      9.78 o 
  17   0   2        0.10       -6.42      6.42 o 
  18   0   2       40.00       45.06      5.03 o 
  19   0   2      864.89      856.07     18.10 o 
  20   0   2     1155.33     1207.79     21.93 o 
  21   0   2      302.93      286.58     13.01 o 
  22   0   2      142.34      159.42     11.50 o 
 -23   1   2       62.07       83.84      6.98 o 
 -22   1   2       44.34       37.54      5.88 o 
 -21   1   2       28.48       33.65      5.89 o 
 -20   1   2      211.98      247.79     11.38 o 
 -19   1   2      107.64      107.67      8.82 o 
 -18   1   2      275.26      276.09     10.61 o 
 -17   1   2     1064.61     1083.13     17.47 o 
 -16   1   2       30.80       29.11      4.55 o 
 -15   1   2       80.92       86.22      6.87 o 
 -14   1   2      744.93      744.75     13.16 o 
 -13   1   2       37.64       58.88      4.24 o 
 -12   1   2     1603.70     1678.89     29.96 o 
 -11   1   2      114.02      115.94      4.25 o 
 -10   1   2       87.98       87.29      3.49 o 
  -9   1   2       22.12       41.30      4.68 o 
  -8   1   2      925.84     1084.68     11.21 o 
  -7   1   2       23.33       22.77      1.94 o 
  -6   1   2       82.85      103.23      2.86 o 
  -5   1   2     5634.55     5647.00     42.60 o 
  -4   1   2     1414.43     1328.05     43.47 o 
  -3   1   2       27.54       18.96      1.80 o 
  -2   1   2     2092.17     2152.50     20.96 o 
  -1   1   2     4543.36     4467.04     28.96 o 
   0   1   2     1516.08     1458.99     12.06 o 
   1   1   2    23966.89    22795.45    199.01 o 
   2   1   2      900.95      885.72     24.01 o 
   3   1   2     2773.81     2686.79     19.12 o 
   4   1   2     1382.96     1489.01     19.26 o 
   5   1   2      670.99      588.34     21.81 o 
   6   1   2      825.66      714.94     10.13 o 
   8   1   2       64.89       88.11      4.26 o 
   9   1   2       37.86       26.56      2.19 o 
  10   1   2      621.02      593.95     16.44 o 
  11   1   2      659.54      666.88     36.57 o 
  12   1   2     2633.12     2561.28     31.58 o 
  13   1   2     3793.94     3925.34     40.31 o 
  14   1   2       70.85      107.49      7.39 o 
  15   1   2        0.56       -5.80      5.80 o 
  16   1   2       67.70       89.96      7.43 o 
  17   1   2      126.54      108.81      8.48 o 
  18   1   2       83.68       85.32      6.27 o 
  19   1   2       98.95      112.04      9.32 o 
  20   1   2       86.96       69.45      6.57 o 
  21   1   2       62.08       57.09      6.45 o 
 -22   2   2      141.57      176.79     11.43 o 
 -21   2   2       13.80       21.80      5.40 o 
 -20   2   2       55.98       58.34      5.83 o 
 -19   2   2        0.96       -4.64      7.17 o 
 -18   2   2      285.61      264.53     10.51 o 
 -17   2   2      602.74      539.84     13.40 o 
 -16   2   2       91.32       92.99      7.37 o 
 -15   2   2       38.35       44.38      4.57 o 
 -14   2   2        1.64       15.00      3.77 o 
 -13   2   2       34.13       34.92      4.09 o 
 -12   2   2      340.07      357.59     11.51 o 
 -11   2   2      250.00      281.70      5.61 o 
 -10   2   2      120.26      113.93      4.15 o 
  -9   2   2      383.16      360.46     11.18 o 
  -8   2   2       66.57       64.01      3.11 o 
  -7   2   2      396.06      413.27      9.51 o 
  -6   2   2       83.38      101.69      9.81 o 
  -5   2   2      133.17      142.83      3.19 o 
  -4   2   2       95.23      103.22      4.77 o 
  -3   2   2       12.29       16.56      4.22 o 
  -2   2   2    17577.77    16794.64    985.90 o 
  -1   2   2      362.88      369.24      3.88 o 
   0   2   2    21851.83    22344.90     71.95 o 
   1   2   2    22248.53    21711.72     53.70 o 
   2   2   2     1076.16     1105.76      9.35 o 
   3   2   2     1832.05     1765.37     47.09 o 
   4   2   2       19.22       36.80      7.34 o 
   5   2   2     1820.96     1825.74     73.75 o 
   7   2   2      395.67      441.38      5.72 o 
   8   2   2       63.34       69.85      3.47 o 
   9   2   2     1504.89     1580.60     15.76 o 
  10   2   2     1702.42     1700.08     20.65 o 
  11   2   2      558.20      554.93      7.89 o 
  12   2   2     3440.73     3321.07     36.37 o 
  13   2   2      323.28      360.24     10.56 o 
  14   2   2     1218.73     1143.62     17.05 o 
  15   2   2       31.12       32.30      4.38 o 
  16   2   2       33.65       54.07      5.00 o 
  17   2   2        8.62       18.95      4.57 o 
  18   2   2        9.32       17.85      4.79 o 
  19   2   2       32.12       26.88      5.50 o 
  20   2   2        7.86       -8.42      8.42 o 
  21   2   2      105.86      107.87     10.19 o 
 -22   3   2       80.44       87.02      7.00 o 
 -21   3   2       29.71       28.51      5.88 o 
 -20   3   2      319.53      349.34     13.25 o 
 -19   3   2        8.73       12.48      5.07 o 
 -18   3   2      159.99      178.93      9.69 o 
 -17   3   2      492.79      488.29     12.91 o 
 -16   3   2      518.61      528.48     13.06 o 
 -15   3   2      632.06      633.36     13.47 o 
 -14   3   2      483.88      464.14     11.56 o 
 -13   3   2      427.15      397.16     10.56 o 
 -12   3   2      782.22      765.14     12.81 o 
 -11   3   2     1247.95     1200.07     28.24 o 
 -10   3   2        2.25        1.89      3.72 o 
  -9   3   2      137.59      116.81      4.04 o 
  -8   3   2      514.69      541.52     11.18 o 
  -7   3   2      198.62      158.72      5.15 o 
  -6   3   2      845.39      706.44      8.47 o 
  -5   3   2      333.35      365.75      4.94 o 
  -4   3   2     4322.77     4439.57     29.44 o 
  -3   3   2      753.53      759.85     13.92 o 
  -2   3   2     5276.60     2873.45   1583.78 o 
  -1   3   2      309.58      177.99    117.52 o 
   0   3   2     1278.81     1277.13     11.43 o 
   1   3   2     7480.16     6215.61   1333.93 o 
   2   3   2      460.86      415.70     32.67 o 
   3   3   2       27.43       16.66      3.59 o 
   4   3   2      723.16      735.05     13.39 o 
   5   3   2     4515.42     5143.85     56.24 o 
   6   3   2      465.00      479.85     25.58 o 
   7   3   2       12.47       10.90      3.81 o 
   8   3   2      316.24      332.64     12.76 o 
   9   3   2      145.98      128.92      8.05 o 
  10   3   2      340.99      375.38     12.51 o 
  11   3   2      363.16      354.49      9.56 o 
  12   3   2     2023.75     2021.71     29.70 o 
  13   3   2      721.38      730.66     13.82 o 
  14   3   2     2574.31     2511.86     35.50 o 
  15   3   2        5.69        3.30      6.42 o 
  16   3   2      962.03      963.71     17.51 o 
  17   3   2       10.35       -1.83      7.22 o 
  18   3   2       23.24       19.00      5.20 o 
  19   3   2      193.90      258.99     11.88 o 
  20   3   2        0.14       -5.57      7.88 o 
  21   3   2      206.42      197.08     11.91 o 
 -21   4   2      616.67      635.93     17.29 o 
 -20   4   2      326.58      312.51     12.90 o 
 -19   4   2       12.43        0.56      7.18 o 
 -18   4   2      385.91      411.89     12.98 o 
 -17   4   2      112.74      109.32      8.12 o 
 -16   4   2       50.60       59.57      4.88 o 
 -15   4   2     1218.92     1203.17     18.27 o 
 -14   4   2       33.44       36.82      4.70 o 
 -13   4   2     1973.50     1958.45     21.24 o 
 -12   4   2     4632.18     4420.76     60.44 o 
 -11   4   2     2522.15     2568.93     31.91 o 
 -10   4   2       91.83       73.62      8.04 o 
  -9   4   2     1457.93     1450.84     50.97 o 
  -8   4   2     6718.40     6707.77    153.40 o 
  -7   4   2      588.17      595.73     12.91 o 
  -6   4   2     2371.41     2738.82     80.54 o 
  -5   4   2     8072.25     8008.11    293.05 o 
  -4   4   2      327.73      325.89    104.20 o 
  -3   4   2       51.56       57.11     30.99 o 
  -2   4   2     1131.46      752.36    477.77 o 
  -1   4   2      477.40      316.72    168.29 o 
   0   4   2      453.31      440.80      9.05 o 
   1   4   2     2786.44     1272.85    912.26 o 
   2   4   2      285.52      248.83    129.95 o 
   3   4   2      255.09      214.70     82.76 o 
   4   4   2     2410.58     1489.99    582.09 o 
   5   4   2      122.35      211.02     30.91 o 
   6   4   2      916.24      855.11     26.65 o 
   7   4   2      663.83      613.60     22.43 o 
   8   4   2     1225.33     1250.60     13.74 o 
   9   4   2      675.12      591.05     23.88 o 
  10   4   2     1009.67     1046.71     14.97 o 
  11   4   2      312.56      298.44      9.23 o 
  12   4   2      224.75      203.47      8.94 o 
  13   4   2      289.71      279.81     10.07 o 
  14   4   2      181.91      168.15      8.38 o 
  15   4   2       88.77       73.14      5.52 o 
  16   4   2      276.01      276.34     11.01 o 
  17   4   2      275.29      287.44     11.86 o 
  18   4   2      207.28      214.16     11.02 o 
  19   4   2      394.07      349.47     13.77 o 
  20   4   2      285.58      280.74     13.42 o 
 -21   5   2       10.83       16.25      6.20 o 
 -20   5   2       77.44       55.14      6.78 o 
 -19   5   2      397.92      418.38     14.58 o 
 -18   5   2        6.61       -0.99      7.56 o 
 -17   5   2      825.35      872.05     17.85 o 
 -16   5   2      724.70      723.21     15.84 o 
 -15   5   2     1108.86     1198.87     19.14 o 
 -14   5   2       78.93       88.21      7.61 o 
 -13   5   2       16.90       11.71      4.47 o 
 -12   5   2     1941.51     2032.90     21.99 o 
 -11   5   2     1277.29     1267.09     17.26 o 
 -10   5   2     3128.28     3129.00     35.51 o 
  -9   5   2      144.70      173.48      7.25 o 
  -8   5   2      197.80      225.76      5.50 o 
  -7   5   2      979.84     1035.59     30.10 o 
  -6   5   2       15.61       19.84      5.80 o 
  -5   5   2      294.22      184.33    114.90 o 
  -4   5   2     1082.24      733.30    505.92 o 
  -3   5   2      208.57      164.25     95.18 o 
  -2   5   2      917.35      761.31    447.31 o 
  -1   5   2      256.29      220.55    143.49 o 
   0   5   2      205.26      209.73     23.18 o 
   1   5   2     1085.77      635.87    311.07 o 
   2   5   2       88.95       61.92     25.37 o 
   3   5   2      649.55      466.59    199.92 o 
   4   5   2      290.59      225.38     47.68 o 
   5   5   2      102.89      114.52     14.43 o 
   6   5   2      513.08      494.38     27.02 o 
   7   5   2        0.30        1.86      4.63 o 
   8   5   2        5.49        1.30      5.20 o 
   9   5   2        6.69        5.92      5.57 o 
  10   5   2        2.59        9.46      3.95 o 
  11   5   2        9.02       17.06      3.92 o 
  12   5   2      275.49      264.82      9.76 o 
  13   5   2       60.63       82.81      7.42 o 
  14   5   2       10.81        2.94      6.38 o 
  15   5   2      327.01      362.07     12.05 o 
  16   5   2      407.53      455.33     13.55 o 
  17   5   2        1.10        3.56      6.84 o 
  18   5   2       88.59       98.28      7.14 o 
  19   5   2       13.55       23.15      6.02 o 
 -20   6   2        6.71       -7.62      8.58 o 
 -19   6   2      447.03      503.68     15.92 o 
 -18   6   2       55.56       38.15      6.49 o 
 -17   6   2      234.48      244.73     11.65 o 
 -16   6   2       39.18       45.99      5.27 o 
 -15   6   2       23.61       27.69      4.99 o 
 -14   6   2      252.97      263.68     10.59 o 
 -13   6   2      222.70      249.52     10.18 o 
 -12   6   2     1677.36     1754.86     21.60 o 
 -11   6   2       21.52       28.94      4.30 o 
 -10   6   2      217.91      229.25      8.81 o 
  -9   6   2     1351.57     1372.53     17.82 o 
  -8   6   2      211.20      243.63      8.69 o 
  -7   6   2       11.55       18.65      3.84 o 
  -6   6   2      353.34      377.23      9.63 o 
  -5   6   2     1307.59      882.20    426.05 o 
  -4   6   2       51.40       47.91     25.59 o 
  -3   6   2      329.17      258.07    132.42 o 
  -2   6   2        0.11       -2.89      3.35 o 
  -1   6   2      194.36      125.78     32.59 o 
   0   6   2        1.67        1.04      3.33 o 
   1   6   2       27.56       24.31     12.86 o 
   2   6   2        1.08        5.16      2.91 o 
   3   6   2     1261.03      991.69    495.93 o 
   4   6   2      949.36      705.53    256.72 o 
   5   6   2       15.22       15.02      3.70 o 
   6   6   2       12.10       15.05      3.97 o 
   7   6   2        4.27        2.96      5.85 o 
   8   6   2       60.83       67.01      6.22 o 
   9   6   2      223.78      225.64      9.12 o 
  10   6   2      600.64      559.33     12.86 o 
  11   6   2        1.40       -0.18      5.88 o 
  12   6   2      171.78      172.83      9.01 o 
  13   6   2       77.48       78.54      5.70 o 
  14   6   2        0.08        3.85      6.68 o 
  15   6   2      200.83      183.26     10.61 o 
  16   6   2       21.69       22.55      5.50 o 
  17   6   2       24.21        5.77      8.79 o 
  18   6   2      395.39      461.02     15.64 o 
 -18   7   2        7.68       12.42      8.46 o 
 -17   7   2      385.92      443.51     15.62 o 
 -16   7   2        9.90        2.25      8.02 o 
 -15   7   2      203.95      199.20     10.88 o 
 -14   7   2      845.53      888.41     18.06 o 
 -13   7   2        3.20       -7.24      7.24 o 
 -12   7   2      289.56      336.46     11.58 o 
 -11   7   2      283.65      262.44     10.64 o 
 -10   7   2      158.37      160.58      8.51 o 
  -9   7   2      299.94      283.40     10.16 o 
  -8   7   2       92.09       79.97      7.08 o 
  -7   7   2      112.34      133.49      7.68 o 
  -6   7   2        9.31        5.09      5.53 o 
  -5   7   2      169.18      167.95      7.83 o 
  -4   7   2      506.51      540.78     12.00 o 
  -3   7   2      914.06      884.81     14.33 o 
  -2   7   2     1148.53     1091.97     15.87 o 
  -1   7   2      544.07      498.75     11.31 o 
   0   7   2      586.00      591.23     40.41 o 
   1   7   2      960.45      888.49     14.30 o 
   2   7   2        2.27        5.38      5.44 o 
   3   7   2      930.28      904.71     14.87 o 
   4   7   2      387.82      363.67     10.51 o 
   5   7   2        0.05        7.23      5.67 o 
   6   7   2       39.36       47.38      4.32 o 
   7   7   2       88.18       69.77      4.98 o 
   8   7   2      345.07      369.22     11.17 o 
   9   7   2      440.38      498.61     12.95 o 
  10   7   2      270.13      313.51     11.09 o 
  11   7   2        0.86        9.49      6.59 o 
  12   7   2      282.55      291.31     11.17 o 
  13   7   2      480.55      494.58     14.28 o 
  14   7   2      136.80      132.00      9.49 o 
  15   7   2       44.97       56.38      6.22 o 
  16   7   2      902.40      987.94     21.05 o 
  17   7   2      115.90      122.19     11.02 o 
 -17   8   2        1.40        9.32      8.01 o 
 -16   8   2      127.19      116.20     10.03 o 
 -15   8   2        0.60        1.33      7.28 o 
 -14   8   2        0.05        9.46      7.52 o 
 -13   8   2      166.55      141.02     10.36 o 
 -12   8   2       99.95      108.14      9.08 o 
 -11   8   2       72.31       90.91      8.63 o 
 -10   8   2      902.15      908.95     17.45 o 
  -9   8   2      402.83      380.73     12.22 o 
  -8   8   2      886.54      757.92     15.80 o 
  -7   8   2      358.31      329.68     10.93 o 
  -6   8   2        3.09        5.08      5.95 o 
  -5   8   2      861.78      687.14     14.36 o 
  -4   8   2       65.44       55.78      4.82 o 
  -3   8   2       42.74       30.02      4.40 o 
  -2   8   2      114.71       77.09      5.03 o 
  -1   8   2       50.56       28.03      4.32 o 
   0   8   2      375.70      247.03     24.32 o 
   1   8   2      445.71      350.70     10.68 o 
   2   8   2      708.45      569.96     13.11 o 
   3   8   2     1340.19     1108.55     17.30 o 
   4   8   2      508.98      457.47     12.11 o 
   5   8   2      358.96      334.43     10.86 o 
   6   8   2      279.66      272.38     10.33 o 
   7   8   2      532.45      568.53     13.83 o 
   8   8   2      745.53      816.00     16.59 o 
   9   8   2      239.58      251.12     10.91 o 
  10   8   2      280.57      322.49     12.23 o 
  11   8   2      405.65      473.83     14.22 o 
  12   8   2        2.06        7.53      7.38 o 
  13   8   2       83.34       93.24      6.82 o 
  14   8   2        0.28        4.95      5.25 o 
  15   8   2       11.88       20.73      5.55 o 
 -15   9   2      118.27      147.41     10.74 o 
 -14   9   2      128.16      152.49     11.20 o 
 -13   9   2        5.42        5.63      7.67 o 
 -12   9   2        0.66        5.38      6.89 o 
 -11   9   2      190.41      211.36     11.78 o 
 -10   9   2      630.95      654.12     16.20 o 
  -9   9   2      115.01      138.24      9.84 o 
  -8   9   2        4.07        0.94      7.71 o 
  -7   9   2      192.67      165.44      9.92 o 
  -6   9   2      314.92      244.98     10.93 o 
  -5   9   2        4.57       -7.19      7.19 o 
  -3   9   2      166.81      121.36      9.16 o 
  -2   9   2      264.48      197.11      9.73 o 
  -1   9   2        3.94       -5.50      6.89 o 
   0   9   2       63.02       44.89      3.83 o 
   1   9   2        6.64        8.53      6.54 o 
   2   9   2       26.03       17.16      4.98 o 
   3   9   2        2.80        8.12      6.98 o 
   4   9   2       43.74       40.69      5.28 o 
   5   9   2       19.51        0.29      7.15 o 
   6   9   2      369.36      355.21     12.21 o 
   7   9   2        7.57        8.61      7.14 o 
   8   9   2      262.40      268.13     11.63 o 
   9   9   2        4.69        4.68      7.74 o 
  10   9   2        0.46       -2.61      8.02 o 
  11   9   2        2.37        5.07      7.66 o 
  12   9   2        3.76        7.76      7.37 o 
  13   9   2        0.64       -1.78      8.24 o 
 -12  10   2       45.26       59.84      6.33 o 
 -11  10   2       43.15       46.24      6.22 o 
 -10  10   2      132.76      127.09     10.34 o 
  -9  10   2        2.90        5.95      5.24 o 
  -8  10   2      257.06      181.13     11.23 o 
  -7  10   2      218.94      152.48     10.42 o 
  -6  10   2        3.24        8.37      7.58 o 
  -5  10   2       77.93       52.94      6.22 o 
  -4  10   2      464.08      328.17     13.12 o 
  -3  10   2      164.61      105.38      9.78 o 
  -2  10   2       95.34       64.57      6.22 o 
   0  10   2       26.43       12.39      3.91 o 
   1  10   2       18.66       18.81      5.49 o 
   2  10   2       34.69       20.93      5.67 o 
   3  10   2      118.78       92.49      6.75 o 
   4  10   2        1.77        7.19      7.94 o 
   5  10   2       83.06       79.35      6.45 o 
   6  10   2       12.99        9.16      7.42 o 
   7  10   2      238.15      206.68     11.35 o 
   8  10   2       14.13       22.60      5.63 o 
   9  10   2       92.79      105.15      9.73 o 
  10  10   2      237.01      246.54     12.27 o 
  11  10   2       13.74       10.78      9.14 o 
  -8  11   2      117.47      117.99     10.74 o 
  -7  11   2      228.09      233.04     12.66 o 
  -6  11   2       66.42       67.48      6.82 o 
  -5  11   2      538.14      483.18     15.50 o 
  -4  11   2       45.10       42.50      6.48 o 
  -3  11   2        0.07       -0.60      8.51 o 
  -2  11   2      106.51       97.12      9.54 o 
  -1  11   2      207.27      163.47     10.67 o 
   0  11   2        0.76        5.10      5.69 o 
   1  11   2      128.33      140.18     10.28 o 
   2  11   2       65.22       67.20      6.75 o 
   3  11   2       13.10       16.40      5.82 o 
   4  11   2       15.06       18.14      5.70 o 
   5  11   2      299.38      271.61     13.03 o 
   6  11   2      104.00       85.26      7.12 o 
   7  11   2        0.01       14.76      5.83 o 
 -23   1   3      133.73      185.30     11.12 o 
 -22   1   3      173.55      214.92     11.78 o 
 -21   1   3       96.96       73.36      6.88 o 
 -20   1   3      581.18      565.22     15.26 o 
 -19   1   3      672.32      664.82     15.36 o 
 -18   1   3      409.25      333.11     11.68 o 
 -17   1   3      765.80      809.11     15.27 o 
 -16   1   3     1155.03     1018.11     16.45 o 
 -15   1   3        2.62        3.20      5.32 o 
 -14   1   3      727.21      733.80     13.01 o 
 -13   1   3      131.34      162.99      7.58 o 
 -12   1   3      133.51      143.55      4.79 o 
 -11   1   3       58.58       54.97      2.93 o 
 -10   1   3      679.84      786.36      7.87 o 
  -9   1   3        2.44        0.61      2.60 o 
  -8   1   3     4768.28     4923.79     94.84 o 
  -7   1   3     1673.05     1609.32     24.36 o 
  -6   1   3      153.49      173.49     12.12 o 
  -5   1   3     2103.28     2009.20     18.67 o 
  -4   1   3     1767.27     1851.01     59.61 o 
  -3   1   3      189.36      230.96      3.55 o 
  -2   1   3    23730.58    23106.78    242.71 o 
  -1   1   3    46320.32    44268.88   1145.73 o 
   0   1   3     6836.80     6849.14    247.42 o 
   1   1   3        0.54        4.84      2.12 o 
   2   1   3     1198.73     1335.03     35.33 o 
   3   1   3      514.47      583.48     15.33 o 
   4   1   3     2866.77     3002.41     40.63 o 
   5   1   3     1758.54     1685.41     16.20 o 
   6   1   3        1.48       -3.35      4.25 o 
   7   1   3     3749.53     4077.41     44.92 o 
   8   1   3     2227.95     2252.17     25.00 o 
   9   1   3      221.90      217.14      5.10 o 
  10   1   3     1584.10     1485.12     11.50 o 
  11   1   3     1828.34     1848.96     18.94 o 
  12   1   3       68.09       69.57      4.85 o 
  13   1   3     4817.79     4760.66     64.49 o 
  14   1   3      989.27      952.56     16.14 o 
  15   1   3       21.17       27.12      4.60 o 
  16   1   3       64.74       78.84      7.64 o 
  17   1   3       99.80       94.83      8.16 o 
  18   1   3       35.81       38.36      5.75 o 
  19   1   3      270.97      287.37     12.55 o 
  20   1   3        5.21        9.46      7.34 o 
  21   1   3       49.37       54.46      6.38 o 
 -23   2   3       91.12       68.12      6.82 o 
 -22   2   3      394.25      424.56     14.85 o 
 -21   2   3        0.05        5.40      6.97 o 
 -20   2   3      395.69      352.25     12.57 o 
 -19   2   3       62.20       73.52      5.80 o 
 -18   2   3      308.69      291.45     10.92 o 
 -17   2   3      401.60      417.49     11.95 o 
 -16   2   3     1179.85     1167.60     17.80 o 
 -15   2   3      240.46      214.61      9.02 o 
 -14   2   3     1043.47      971.81     15.11 o 
 -13   2   3     1973.57     1991.67     20.14 o 
 -12   2   3       94.70       95.01     11.13 o 
 -11   2   3     3756.97     3772.68     35.15 o 
 -10   2   3     2397.98     2372.10    110.66 o 
  -9   2   3      215.68      292.05      5.20 o 
  -8   2   3     1350.29     1283.32     13.03 o 
  -7   2   3       64.55       64.65      4.87 o 
  -6   2   3       38.51       51.48      2.74 o 
  -5   2   3      651.68      647.63     29.05 o 
  -4   2   3       77.27       60.60      2.65 o 
  -3   2   3      201.40      219.15      3.60 o 
  -2   2   3    21032.80    20067.31    159.82 o 
  -1   2   3    22665.27    23495.06    248.52 o 
   0   2   3      311.07      342.22     97.03 o 
   1   2   3     6147.24     5889.25     38.12 o 
   2   2   3     6324.08     6053.45     82.80 o 
   3   2   3      874.05      914.49     32.91 o 
   4   2   3      340.57      252.47     15.06 o 
   5   2   3     5418.67     5322.79     45.77 o 
   6   2   3       15.81       35.43      7.58 o 
   7   2   3      832.53      849.23     11.43 o 
   8   2   3      234.81      249.09      5.10 o 
   9   2   3       32.67       43.46      3.15 o 
  10   2   3       80.63       78.74      4.46 o 
  11   2   3       85.26       99.78      6.42 o 
  12   2   3       73.89       85.56      6.69 o 
  13   2   3     1574.94     1563.57     19.39 o 
  14   2   3     1127.61     1152.75     17.49 o 
  15   2   3       16.06       14.17      4.38 o 
  16   2   3     1469.64     1543.80     21.74 o 
  17   2   3      812.31      820.48     16.75 o 
  18   2   3      251.88      260.98     11.52 o 
  19   2   3      496.93      555.95     15.55 o 
  20   2   3      275.57      272.67     12.70 o 
  21   2   3       26.13       20.98      6.57 o 
 -22   3   3      239.43      251.92     12.50 o 
 -21   3   3       39.48       33.60      5.80 o 
 -20   3   3      132.35      121.34      9.79 o 
 -19   3   3      596.77      644.61     15.69 o 
 -18   3   3      108.60       86.70      8.18 o 
 -17   3   3       16.66       19.75      4.45 o 
 -16   3   3        0.25       -1.43      5.58 o 
 -15   3   3        2.42       -0.73      6.04 o 
 -14   3   3      311.23      310.58      9.88 o 
 -13   3   3      995.71     1025.39     15.17 o 
 -12   3   3      456.05      469.34     10.52 o 
 -11   3   3      123.02      135.58      8.09 o 
 -10   3   3      317.50      303.38      5.87 o 
  -9   3   3      178.92      156.40      4.49 o 
  -8   3   3      145.77      131.86      4.16 o 
  -7   3   3      912.89      936.26      9.63 o 
  -6   3   3        7.29       10.73      3.73 o 
  -5   3   3     8824.76     8963.43    177.26 o 
  -4   3   3     4582.00     5047.92    208.07 o 
  -3   3   3      513.11      641.37     65.19 o 
  -2   3   3      140.10      217.82     24.54 o 
  -1   3   3     1096.44     1029.42     10.43 o 
   0   3   3     2630.47     2844.64     23.91 o 
   1   3   3      278.18      315.94     25.19 o 
   2   3   3      360.12      356.37     15.54 o 
   3   3   3        0.61        3.35      2.54 o 
   4   3   3      202.57      231.59      8.87 o 
   5   3   3      420.90      443.94      5.90 o 
   6   3   3     4175.71     4565.90    104.92 o 
   7   3   3      205.62      197.00     12.60 o 
   8   3   3     1661.98     1672.40     26.17 o 
   9   3   3     2138.69     2227.28     20.21 o 
  10   3   3      163.04      175.83      7.83 o 
  11   3   3      400.52      418.23     10.47 o 
  12   3   3        8.76       12.98      3.97 o 
  13   3   3        3.22        3.41      5.47 o 
  14   3   3       28.58       37.96      4.82 o 
  15   3   3      188.16      138.36      8.67 o 
  16   3   3       27.75       25.38      4.94 o 
  17   3   3       66.61       67.37      5.89 o 
  18   3   3       12.88        1.01      7.44 o 
  19   3   3        4.91        5.43      7.53 o 
  20   3   3       33.30       42.59      5.89 o 
 -22   4   3        2.00       -8.64      8.64 o 
 -21   4   3        8.41        1.38      8.64 o 
 -20   4   3       15.32       19.54      5.79 o 
 -19   4   3      492.46      476.70     14.38 o 
 -18   4   3       33.14       30.20      5.09 o 
 -17   4   3      219.40      229.39     10.23 o 
 -16   4   3      454.16      525.47     13.42 o 
 -15   4   3      149.68      160.60      8.89 o 
 -14   4   3     1568.35     1594.83     20.20 o 
 -13   4   3     1020.34     1023.24     16.06 o 
 -12   4   3      405.47      399.64     10.59 o 
 -11   4   3      352.29      375.64      9.86 o 
 -10   4   3      807.69      832.54     13.87 o 
  -9   4   3      261.56      289.21     15.39 o 
  -8   4   3        2.75        9.53      2.27 o 
  -7   4   3       63.66       66.92      3.84 o 
  -6   4   3      231.12      209.01      6.00 o 
  -5   4   3       37.97       67.76      7.97 o 
  -4   4   3      974.18     1162.13     69.90 o 
  -3   4   3     1784.26     2134.26     44.14 o 
  -2   4   3      361.44      236.20    112.38 o 
  -1   4   3      826.99      757.96    107.76 o 
   0   4   3      717.12      836.56      7.47 o 
   1   4   3     1634.66     1234.98    400.45 o 
   2   4   3        0.08        1.56      3.53 o 
   3   4   3     1182.78     1161.35    100.54 o 
   4   4   3      722.22      720.81     73.45 o 
   5   4   3      147.98      207.87      5.60 o 
   6   4   3      607.09      602.54     16.43 o 
   7   4   3      181.21      232.51      9.13 o 
   8   4   3     1813.96     1958.60     19.17 o 
   9   4   3      206.77      233.50      8.27 o 
  10   4   3      237.27      243.24      8.83 o 
  11   4   3        3.75        3.82      5.27 o 
  12   4   3       19.54       25.94      4.00 o 
  13   4   3      325.45      292.60      9.97 o 
  14   4   3       61.97       49.98      4.92 o 
  15   4   3       13.47       15.19      4.89 o 
  16   4   3       99.98       95.01      8.38 o 
  17   4   3        3.16       -7.46      7.46 o 
  18   4   3      137.11      121.56      9.96 o 
  19   4   3       48.32       46.22      6.15 o 
  20   4   3       60.28       53.45      6.77 o 
 -21   5   3       76.47       58.03      7.07 o 
 -20   5   3        7.14       15.59      5.68 o 
 -19   5   3      611.57      690.60     16.94 o 
 -18   5   3       38.53       16.69      5.87 o 
 -17   5   3      214.83      236.58     10.77 o 
 -16   5   3       32.33       35.09      5.25 o 
 -15   5   3       16.86       13.78      4.92 o 
 -14   5   3      830.28      852.84     15.84 o 
 -13   5   3       19.54       26.34      4.53 o 
 -12   5   3      746.36      763.67     14.47 o 
 -11   5   3     1644.74     1671.64     19.45 o 
 -10   5   3      429.51      465.89     10.86 o 
  -9   5   3        1.81       13.06      3.58 o 
  -8   5   3     1120.43     1046.53     14.63 o 
  -7   5   3        1.91        4.21      3.52 o 
  -6   5   3       95.84       86.43     11.07 o 
  -5   5   3     3165.47     2478.40    428.15 o 
  -4   5   3       95.48       64.69     35.52 o 
  -3   5   3       77.84       62.64     42.08 o 
  -2   5   3     2263.37     1333.70   1040.52 o 
  -1   5   3      917.04      657.03    269.71 o 
   0   5   3      288.86      312.80     19.11 o 
   1   5   3      359.69      327.28     97.06 o 
   2   5   3      425.62      432.58     62.12 o 
   3   5   3      263.52      218.73     38.74 o 
   4   5   3      112.06      103.31     11.00 o 
   5   5   3      505.16      554.58      9.16 o 
   6   5   3       97.32      108.11      6.35 o 
   7   5   3      612.01      592.42     11.85 o 
   8   5   3     2319.82     2464.80     31.97 o 
   9   5   3       44.06       45.86      4.58 o 
  10   5   3     1041.27     1055.07     16.46 o 
  11   5   3      217.89      248.32      9.33 o 
  12   5   3        2.38       11.82      4.12 o 
  13   5   3      246.89      250.89     10.37 o 
  14   5   3      513.80      517.32     13.66 o 
  15   5   3      281.34      312.60     11.66 o 
  16   5   3       13.94       16.30      5.38 o 
  17   5   3      143.92      139.73     10.34 o 
  18   5   3      188.38      203.80     12.25 o 
  19   5   3      192.34      179.06     12.00 o 
 -20   6   3       79.60       77.26      7.40 o 
 -19   6   3        5.24       12.82      5.70 o 
 -18   6   3       12.81       10.33      5.98 o 
 -17   6   3        3.42       -2.84      7.44 o 
 -16   6   3      157.89      172.62      9.76 o 
 -15   6   3        0.05        2.25      6.62 o 
 -14   6   3     1899.97     2015.37     24.43 o 
 -13   6   3        1.09        7.97      5.97 o 
 -12   6   3      355.72      324.66     10.84 o 
 -11   6   3       22.33       13.68      4.20 o 
 -10   6   3      467.74      526.54     12.38 o 
  -9   6   3       88.39      114.43      7.43 o 
  -8   6   3     1103.51     1217.85     16.61 o 
  -7   6   3        0.06        2.18      5.35 o 
  -6   6   3        0.94       -2.48      5.35 o 
  -5   6   3      212.23      185.63      7.83 o 
  -4   6   3        0.35        6.28      3.11 o 
  -3   6   3      248.07      165.01     98.72 o 
  -2   6   3     1132.69      699.29    412.12 o 
  -1   6   3      452.80      315.82    162.55 o 
   0   6   3      796.06      863.97      9.25 o 
   1   6   3      379.31      266.35    112.58 o 
   2   6   3     4801.37     2807.89   1274.28 o 
   3   6   3       65.01       71.50      6.40 o 
   4   6   3     3346.71     3503.95     36.95 o 
   5   6   3       36.52       30.96      4.25 o 
   6   6   3        1.15        4.00      5.32 o 
   7   6   3      409.47      409.15     10.67 o 
   8   6   3       56.69       54.16      4.65 o 
   9   6   3     1298.14     1320.07     18.45 o 
  10   6   3      305.79      283.15     10.77 o 
  11   6   3      365.21      319.42     10.89 o 
  12   6   3      100.16      100.81      8.08 o 
  13   6   3      307.48      326.70     11.86 o 
  14   6   3       24.89       29.19      5.12 o 
  15   6   3       54.06       70.18      6.10 o 
  16   6   3      553.64      590.79     16.05 o 
  17   6   3       58.40       32.81      6.64 o 
  18   6   3        0.05       -8.58      8.58 o 
 -18   7   3       80.82       80.15      7.19 o 
 -17   7   3      535.35      612.74     17.26 o 
 -16   7   3      124.33      118.48      9.94 o 
 -15   7   3       99.59      119.39      9.52 o 
 -14   7   3       72.01       69.55      5.70 o 
 -13   7   3      219.86      200.69     10.03 o 
 -12   7   3      263.81      307.86     11.04 o 
 -11   7   3       98.75       99.27      8.21 o 
 -10   7   3       76.40       76.46      5.29 o 
  -9   7   3      323.04      279.03      9.79 o 
  -8   7   3      678.85      728.32     14.25 o 
  -7   7   3       13.40       22.72      4.14 o 
  -6   7   3       46.19       38.80      4.18 o 
  -5   7   3      133.39       95.81      6.75 o 
  -4   7   3      226.06      241.91      8.97 o 
  -3   7   3       15.47       15.25      4.02 o 
  -2   7   3      552.30      528.81     11.91 o 
  -1   7   3       52.39       43.22      4.22 o 
   0   7   3     1940.92     1936.84     38.22 o 
   1   7   3     1116.38     1021.29     15.55 o 
   2   7   3       71.70       80.34      6.84 o 
   3   7   3      191.30      241.13      8.93 o 
   4   7   3       15.55        8.62      5.80 o 
   5   7   3     1124.06     1252.61     17.79 o 
   6   7   3      254.88      278.89      9.83 o 
   7   7   3        6.82        1.44      5.92 o 
   8   7   3      123.19      122.53      8.16 o 
   9   7   3        3.40        1.99      6.65 o 
  10   7   3      513.25      510.04     13.55 o 
  11   7   3     1072.99     1088.48     18.85 o 
  12   7   3        2.91       -6.00      7.42 o 
  13   7   3     1003.59     1085.12     20.08 o 
  14   7   3       96.57      107.56      9.63 o 
  15   7   3      121.20      110.45     10.21 o 
  16   7   3      298.71      306.84     13.78 o 
 -17   8   3       41.27       53.35      6.58 o 
 -16   8   3       22.44       34.75      5.90 o 
 -15   8   3      145.20      163.27     10.44 o 
 -14   8   3       47.69       29.07      6.33 o 
 -13   8   3        2.10       12.88      5.53 o 
 -12   8   3        0.93       -1.89      7.12 o 
 -11   8   3       49.98       38.53      5.80 o 
 -10   8   3      402.21      362.42     11.82 o 
  -9   8   3       18.26        6.19      6.97 o 
  -8   8   3       19.92       17.79      4.82 o 
  -7   8   3       29.16       29.59      4.54 o 
  -6   8   3      137.65       79.84      7.40 o 
  -5   8   3      456.46      323.03     10.93 o 
  -4   8   3      148.70       94.85      7.68 o 
  -2   8   3       40.18       30.27      4.42 o 
   0   8   3      333.68      221.54     33.65 o 
   2   8   3      123.98       88.03      7.46 o 
   3   8   3      730.81      654.99     14.10 o 
   4   8   3      217.20      219.65      9.72 o 
   5   8   3      484.58      509.71     13.12 o 
   6   8   3        4.39       -1.28      6.98 o 
   7   8   3       11.11       10.11      4.93 o 
   8   8   3      413.88      480.29     13.81 o 
   9   8   3      138.38      161.68      9.91 o 
  10   8   3      570.13      567.17     15.65 o 
  11   8   3      403.51      413.77     13.71 o 
  12   8   3      102.34      108.19      9.84 o 
  13   8   3       14.35       26.13      5.57 o 
  14   8   3      111.08      136.49      9.77 o 
  15   8   3       20.83       31.73      5.62 o 
 -15   9   3        4.21        5.93      6.09 o 
 -14   9   3       37.18       29.80      6.28 o 
 -13   9   3        1.41        1.08      7.57 o 
 -12   9   3      110.47      101.38      9.72 o 
 -11   9   3       17.12       24.92      5.49 o 
 -10   9   3      249.42      225.44     12.10 o 
  -9   9   3        1.09       -0.26      7.48 o 
  -8   9   3       14.18       16.84      5.50 o 
  -7   9   3      136.37      101.33      9.09 o 
  -5   9   3      900.85      691.53     15.56 o 
  -3   9   3       99.82       70.94      5.37 o 
  -1   9   3      101.15       71.14      5.69 o 
   0   9   3      103.50       89.25     10.78 o 
   1   9   3      108.23       70.61      5.54 o 
   2   9   3       30.67       33.69      4.97 o 
   3   9   3      564.15      510.81     14.13 o 
   4   9   3       94.84       97.22      8.76 o 
   5   9   3       79.20       73.26      5.84 o 
   6   9   3      198.13      217.57     11.04 o 
   7   9   3       24.26        4.63      8.34 o 
   8   9   3        4.74       11.28      8.17 o 
   9   9   3        6.44        4.88      8.02 o 
  10   9   3      101.15      112.20     10.19 o 
  11   9   3      410.33      448.38     14.46 o 
  12   9   3      118.90      108.65     10.63 o 
  13   9   3      172.87      198.13     12.25 o 
 -12  10   3        1.12       10.44      7.76 o 
 -11  10   3      555.54      575.84     16.96 o 
 -10  10   3        7.77        9.53      8.04 o 
  -9  10   3       23.56       22.83      5.88 o 
  -8  10   3      480.37      463.39     14.97 o 
  -7  10   3        0.15       12.13      8.36 o 
  -6  10   3        5.17        9.42      8.03 o 
  -5  10   3       12.77       10.08      8.31 o 
  -4  10   3       11.24        9.06      8.37 o 
  -1  10   3       53.55       27.38      5.85 o 
   0  10   3       28.96       15.10      3.87 o 
   1  10   3      399.61      356.62     12.67 o 
   2  10   3      659.41      609.09     16.14 o 
   3  10   3       11.87        1.81      7.64 o 
   4  10   3      213.22      205.96     10.93 o 
   5  10   3      217.85      250.74     11.78 o 
   6  10   3      121.93      130.08      9.94 o 
   7  10   3      414.34      430.97     14.47 o 
   8  10   3       26.78       28.92      6.13 o 
   9  10   3      397.41      440.90     15.36 o 
  10  10   3      206.82      223.50     12.98 o 
  -8  11   3       43.65       55.14      6.65 o 
  -7  11   3      239.96      188.46     12.20 o 
  -6  11   3       47.95       67.28      6.37 o 
  -5  11   3      173.08      179.41     11.50 o 
  -4  11   3        1.97       10.32      5.85 o 
  -3  11   3      387.79      390.99     14.12 o 
  -2  11   3       88.21       71.77      7.18 o 
  -1  11   3      261.52      182.57     11.42 o 
   0  11   3      107.85      117.15      7.17 o 
   1  11   3       60.90       68.83      6.63 o 
   2  11   3       65.92       52.27      6.88 o 
   3  11   3      319.87      295.30     12.85 o 
   4  11   3        8.01        3.68      8.26 o 
   5  11   3       45.14       45.66      6.39 o 
   6  11   3       20.76       33.79      6.45 o 
 -23   0   4        7.53        0.75      7.79 o 
 -22   0   4      367.09      464.35     14.81 o 
 -21   0   4      229.21      193.89     10.91 o 
 -20   0   4      174.06      157.63     10.39 o 
 -19   0   4     1152.84     1116.15     19.30 o 
 -18   0   4       39.38       36.39      5.55 o 
 -17   0   4     4866.76     4369.76     47.91 o 
 -16   0   4      575.28      552.64     12.78 o 
 -15   0   4     2149.09     2158.54     22.49 o 
 -14   0   4     2856.45     2713.54     33.94 o 
 -13   0   4     1153.50     1106.47     15.31 o 
 -12   0   4       23.15       32.33      2.66 o 
 -11   0   4       88.89      105.18      4.47 o 
 -10   0   4      455.23      493.79      6.60 o 
  -9   0   4      414.34      425.15      5.92 o 
  -8   0   4      322.60      300.11      4.86 o 
  -7   0   4      355.60      377.37      8.84 o 
  -6   0   4     1146.30     1057.74     15.65 o 
  -5   0   4     2928.94     2735.66     22.85 o 
  -4   0   4     6372.95     6288.70     72.02 o 
  -3   0   4      106.27       75.98      4.00 o 
  -2   0   4     1357.08     1309.25     20.55 o 
  -1   0   4     3230.52     2589.22    114.64 o 
   0   0   4      263.54      244.98      3.70 o 
   1   0   4     5840.81     6048.15     99.66 o 
   2   0   4       41.38       79.13      2.84 o 
   3   0   4     1783.29     1803.36     53.84 o 
   4   0   4      876.59      839.14      7.02 o 
   5   0   4     1088.64     1178.80     18.39 o 
   6   0   4      533.04      525.67      6.33 o 
   7   0   4      141.65      125.27      4.13 o 
   8   0   4     4438.89     4440.71     37.04 o 
   9   0   4      312.32      309.86      7.15 o 
  10   0   4      134.12      137.51     10.88 o 
  11   0   4      485.27      463.95     10.84 o 
  12   0   4    10063.14     9698.04     90.50 o 
  13   0   4     4726.83     4450.90     65.13 o 
  14   0   4     2068.42     2238.70     24.40 o 
  15   0   4      229.70      206.24      9.63 o 
  16   0   4      312.76      330.22     11.66 o 
  17   0   4      369.90      386.32     13.00 o 
  18   0   4        3.23        7.74      8.03 o 
  19   0   4      411.23      487.68     14.94 o 
  20   0   4      394.70      453.24     15.50 o 
 -23   1   4      501.65      465.31     15.91 o 
 -22   1   4      242.65      254.33     11.93 o 
 -21   1   4       67.96       64.03      6.95 o 
 -20   1   4      148.17      141.38     10.21 o 
 -19   1   4      616.77      574.70     14.58 o 
 -18   1   4      209.51      176.82      9.72 o 
 -17   1   4      527.38      433.62     11.92 o 
 -16   1   4      163.94      167.99      8.23 o 
 -15   1   4        2.41       -1.60      5.64 o 
 -14   1   4        0.21        6.52      3.66 o 
 -13   1   4      893.24      885.17     13.88 o 
 -12   1   4      161.32      151.94      8.10 o 
 -11   1   4     1459.96     1481.67     13.05 o 
 -10   1   4       86.52       63.99      4.48 o 
  -9   1   4       59.66       32.91      2.21 o 
  -8   1   4       30.56       68.68      9.01 o 
  -7   1   4     3580.57     3475.13     33.28 o 
  -6   1   4       86.75       62.72      2.85 o 
  -5   1   4      912.61      870.13      9.67 o 
  -4   1   4      249.95      294.40      6.95 o 
  -3   1   4     2837.31     3037.72    114.62 o 
  -2   1   4      504.91      564.72     14.55 o 
  -1   1   4     5687.25     5431.19    316.64 o 
   0   1   4     1316.65     1462.53     45.20 o 
   1   1   4        1.91        0.10      3.27 o 
   2   1   4     2900.45     2832.08     23.24 o 
   3   1   4     2007.47     2035.08     20.61 o 
   4   1   4     1757.06     1795.08     16.79 o 
   5   1   4     4104.33     4303.20     98.54 o 
   6   1   4      205.41      171.62     18.81 o 
   7   1   4     1254.48     1160.15     10.94 o 
   8   1   4     1934.29     1923.56     17.75 o 
   9   1   4      228.81      183.95      5.19 o 
  10   1   4      432.43      363.75      9.62 o 
  11   1   4      110.05      135.25      7.48 o 
  12   1   4      292.67      269.59      9.52 o 
  13   1   4       11.38        3.87      6.74 o 
  14   1   4      951.75     1022.43     16.79 o 
  15   1   4       13.26       -2.80      6.25 o 
  16   1   4       15.67       23.57      4.57 o 
  17   1   4      406.61      414.38     13.21 o 
  18   1   4       40.93       29.21      6.15 o 
  19   1   4       71.17       96.94      6.87 o 
  20   1   4      335.99      328.27     13.42 o 
 -23   2   4       31.77       46.64      6.29 o 
 -22   2   4       33.01       59.39      6.10 o 
 -21   2   4        0.46        6.07      7.15 o 
 -20   2   4       43.52       41.67      5.38 o 
 -19   2   4       56.72       60.42      5.62 o 
 -18   2   4       33.79       27.38      5.02 o 
 -17   2   4        5.97        1.25      6.12 o 
 -16   2   4      196.91      185.74      8.76 o 
 -15   2   4      155.15      168.90      7.84 o 
 -14   2   4       38.05       52.61      4.38 o 
 -13   2   4      328.58      287.44      9.19 o 
 -12   2   4      644.60      642.92     11.78 o 
 -11   2   4       18.58       16.86     10.47 o 
 -10   2   4      251.47      289.96      5.68 o 
  -9   2   4      290.97      300.91      5.43 o 
  -8   2   4     1179.13     1213.07     26.30 o 
  -7   2   4        4.40        8.91      1.96 o 
  -6   2   4      553.19      508.38     33.10 o 
  -5   2   4       23.41       23.97      2.71 o 
  -4   2   4      116.90      109.90     14.45 o 
  -3   2   4      107.01       98.02     15.42 o 
  -2   2   4       65.75       67.72      7.35 o 
  -1   2   4      185.31      193.42      3.81 o 
   0   2   4     2027.27     1993.58    100.02 o 
   1   2   4        0.06        1.23      3.81 o 
   2   2   4        5.27        2.98      2.39 o 
   3   2   4      701.37      827.11      7.16 o 
   4   2   4      604.50      664.89     11.46 o 
   5   2   4      931.85     1189.02     38.11 o 
   6   2   4      118.47      144.80      4.83 o 
   7   2   4        0.86       -3.50      3.50 o 
   8   2   4       31.48       48.88      2.65 o 
   9   2   4       33.39       34.58      2.69 o 
  10   2   4      102.87      109.75      6.78 o 
  11   2   4       28.02       18.81      4.10 o 
  12   2   4      219.27      215.90      8.96 o 
  13   2   4      407.09      395.75     11.11 o 
  14   2   4        5.24       13.43      4.48 o 
  15   2   4       41.01       39.51      4.85 o 
  16   2   4       79.22       94.26      8.46 o 
  17   2   4       30.83       33.22      5.23 o 
  18   2   4       87.03      100.21      9.02 o 
  19   2   4       26.83       17.10      5.62 o 
  20   2   4        0.24       -8.36      8.36 o 
 -22   3   4      468.82      476.40     16.07 o 
 -21   3   4      275.36      280.05     13.02 o 
 -20   3   4      205.08      173.42     10.98 o 
 -19   3   4      103.83       97.33      8.74 o 
 -18   3   4       10.85       -0.33      6.97 o 
 -17   3   4      321.73      310.12     11.12 o 
 -16   3   4      244.83      234.67     10.08 o 
 -15   3   4      263.42      268.17      9.64 o 
 -14   3   4      104.86       83.18      7.22 o 
 -13   3   4        3.17       18.34      4.19 o 
 -12   3   4     3893.20     3840.24     55.12 o 
 -11   3   4      272.53      287.69     11.83 o 
 -10   3   4     2359.43     2165.06     72.19 o 
  -9   3   4        4.35        3.70      7.05 o 
  -8   3   4      551.28      510.62     16.14 o 
  -7   3   4     4121.97     3880.40    201.33 o 
  -6   3   4      268.81      245.47      7.55 o 
  -5   3   4        4.54        4.77      2.46 o 
  -4   3   4     5583.54     4695.21   1026.11 o 
  -3   3   4     1072.96      701.46    409.84 o 
  -2   3   4     1699.61      761.17    828.24 o 
  -1   3   4     1564.26     1133.50    470.09 o 
   0   3   4     1532.43     1526.21    193.22 o 
   1   3   4     1568.05     1615.19     14.09 o 
   2   3   4     1277.60     1282.78     40.12 o 
   3   3   4      607.18      663.83     14.40 o 
   4   3   4     2789.00     2869.69     28.08 o 
   5   3   4     6771.15     6967.20    153.33 o 
   6   3   4        0.17       -3.26      3.26 o 
   7   3   4     1074.93     1136.80     10.07 o 
   8   3   4      419.97      375.41      7.39 o 
   9   3   4      573.09      584.57     11.70 o 
  10   3   4        0.19        0.99      5.37 o 
  11   3   4       14.86       17.66      3.93 o 
  12   3   4       35.36       35.19      4.50 o 
  13   3   4      191.97      186.65      8.66 o 
  14   3   4       35.24       36.15      4.68 o 
  15   3   4      147.65      155.86      9.06 o 
  16   3   4       24.18       25.50      5.05 o 
  17   3   4      481.53      509.73     14.87 o 
  18   3   4      185.05      181.80     11.20 o 
  19   3   4       78.07       83.33      6.93 o 
 -21   4   4      403.64      391.38     14.67 o 
 -20   4   4      297.59      297.01     13.21 o 
 -19   4   4      737.08      809.18     17.90 o 
 -18   4   4       21.38       24.73      5.29 o 
 -17   4   4       95.15       93.68      6.14 o 
 -16   4   4     4152.61     4210.92     48.87 o 
 -15   4   4      807.74      829.00     15.65 o 
 -14   4   4      100.64      111.19      8.01 o 
 -13   4   4     1648.29     1642.18     20.04 o 
 -12   4   4     3170.91     3227.77     37.70 o 
 -11   4   4      388.43      449.65     10.86 o 
 -10   4   4      403.18      379.07      9.67 o 
  -9   4   4       55.01       40.43      2.88 o 
  -8   4   4       52.00       39.29      3.48 o 
  -7   4   4      686.71      675.28     25.90 o 
  -6   4   4      487.74      453.56     40.10 o 
  -5   4   4      205.23      167.85      5.25 o 
  -4   4   4     2296.30     1996.27    264.63 o 
  -3   4   4     3391.18     2965.57    596.97 o 
  -2   4   4     3211.04     3229.37    112.68 o 
  -1   4   4      814.13      721.39     12.21 o 
   0   4   4      127.93      113.29      3.93 o 
   1   4   4       17.73       20.42      2.07 o 
   2   4   4     3429.59     3460.50     31.45 o 
   3   4   4       13.62       12.40      2.19 o 
   4   4   4       46.11       47.07      3.71 o 
   5   4   4      195.62      165.72      4.96 o 
   6   4   4        6.39       17.99      2.54 o 
   7   4   4      273.52      276.56      6.22 o 
   8   4   4      762.45      777.90     13.28 o 
   9   4   4       65.31       71.39      6.45 o 
  10   4   4       53.77       49.55      4.43 o 
  11   4   4      883.51      949.15     15.80 o 
  12   4   4      127.90      141.18      8.21 o 
  13   4   4      307.46      317.35     10.73 o 
  14   4   4      764.77      789.47     16.15 o 
  15   4   4      143.70      141.85      9.11 o 
  16   4   4      152.33      141.42      9.59 o 
  17   4   4     1404.91     1572.15     24.14 o 
  18   4   4      109.92       94.51      7.46 o 
  19   4   4      453.62      453.11     15.85 o 
 -21   5   4       86.88       86.66      7.43 o 
 -20   5   4      628.10      649.19     17.64 o 
 -19   5   4      410.05      444.44     14.51 o 
 -18   5   4       75.11       67.75      5.99 o 
 -17   5   4       68.42       54.70      5.77 o 
 -16   5   4      236.19      246.40     11.16 o 
 -15   5   4      839.38      887.19     16.94 o 
 -14   5   4      119.09      116.80      8.04 o 
 -13   5   4       18.33       24.69      4.57 o 
 -12   5   4      485.67      474.68     11.92 o 
 -11   5   4     1068.39     1000.80     15.89 o 
 -10   5   4      985.63     1015.27     15.51 o 
  -9   5   4      100.34      108.51      6.68 o 
  -8   5   4      297.25      337.78      9.38 o 
  -7   5   4      834.52      768.04      9.77 o 
  -6   5   4      516.52      518.37      7.97 o 
  -5   5   4       31.54       31.56      2.65 o 
  -4   5   4     1221.71     1161.07     10.17 o 
  -3   5   4       82.83       59.27      3.19 o 
  -2   5   4      117.23       85.93     49.08 o 
  -1   5   4       26.24       34.49     11.06 o 
   0   5   4      608.83      613.71      7.62 o 
   1   5   4       28.69       36.64      2.94 o 
   2   5   4     1309.49     1378.47     65.90 o 
   3   5   4      282.86      274.80     22.69 o 
   4   5   4       23.45       30.92      2.81 o 
   5   5   4      463.06      461.51     10.44 o 
   6   5   4       58.35       73.01      6.50 o 
   7   5   4      826.27      904.51     14.55 o 
   8   5   4      129.75       97.07      7.76 o 
   9   5   4      308.86      331.22     10.23 o 
  10   5   4      904.09      940.27     15.86 o 
  11   5   4        0.46       -5.79      5.79 o 
  12   5   4        0.07        1.09      6.23 o 
  13   5   4       21.78       18.89      4.73 o 
  14   5   4      174.55      187.83      9.99 o 
  15   5   4      278.61      302.37     12.28 o 
  16   5   4        4.89        9.18      5.35 o 
  17   5   4        4.41       24.77      5.89 o 
  18   5   4        1.19        8.46      8.24 o 
 -20   6   4      115.75      118.67     11.07 o 
 -19   6   4      123.31      135.80     11.12 o 
 -18   6   4        0.20        6.12      8.29 o 
 -17   6   4      165.77      127.66     10.37 o 
 -16   6   4      415.10      432.49     14.15 o 
 -15   6   4      262.80      299.64     11.33 o 
 -14   6   4      313.81      349.25     12.08 o 
 -13   6   4      419.54      395.69     12.01 o 
 -12   6   4      780.62      822.33     15.44 o 
 -11   6   4       18.10       18.96      4.30 o 
 -10   6   4       57.69       57.24      4.73 o 
  -9   6   4      331.45      287.73      9.92 o 
  -8   6   4     1322.64     1395.34     18.10 o 
  -7   6   4        8.22        1.18      6.07 o 
  -6   6   4      673.45      684.42     12.71 o 
  -5   6   4        7.62       13.55      3.72 o 
  -4   6   4        3.41       10.14      3.64 o 
  -3   6   4      181.88      183.65      7.47 o 
  -2   6   4      231.50      216.67      8.19 o 
  -1   6   4        4.58        0.58      4.84 o 
   0   6   4      158.77      163.98      5.30 o 
   1   6   4     1986.54     2101.46     28.88 o 
   2   6   4     3203.00     3433.35     52.19 o 
   3   6   4      951.13      987.83     14.96 o 
   4   6   4       44.52       44.18      4.43 o 
   5   6   4        2.60       -2.40      5.62 o 
   6   6   4       95.03       78.35      6.68 o 
   7   6   4      143.60      156.86      7.87 o 
   8   6   4        0.18        2.40      5.39 o 
   9   6   4      111.31      111.91      7.86 o 
  10   6   4        0.14       -1.33      6.20 o 
  11   6   4      735.97      749.03     15.76 o 
  12   6   4        0.03       -1.75      6.77 o 
  13   6   4       17.15       18.69      5.30 o 
  14   6   4        6.35       -0.68      7.37 o 
  15   6   4      218.57      223.80     11.58 o 
  16   6   4      125.59      126.90     10.56 o 
  17   6   4      134.08      130.70     11.58 o 
 -18   7   4       18.75       23.45      6.45 o 
 -17   7   4        3.29        9.86      8.77 o 
 -16   7   4        4.23       11.23      7.59 o 
 -15   7   4       46.26       49.42      6.13 o 
 -14   7   4      104.25      117.44      9.29 o 
 -13   7   4       84.51      102.33      8.12 o 
 -12   7   4      148.86      169.73      9.53 o 
 -11   7   4      177.58      170.36      9.19 o 
 -10   7   4      310.72      330.90     11.06 o 
  -9   7   4      290.01      289.71     10.69 o 
  -8   7   4       51.69       41.99      4.55 o 
  -7   7   4      884.66      872.08     15.54 o 
  -6   7   4      385.64      403.50     11.17 o 
  -5   7   4       70.07       69.01      6.80 o 
  -4   7   4      841.15      717.72     13.90 o 
  -3   7   4      124.68      142.98      7.49 o 
  -2   7   4       17.83       19.26      4.10 o 
  -1   7   4       34.18       24.20      4.25 o 
   0   7   4      409.34      393.28      7.58 o 
   1   7   4     1285.75     1382.62     18.19 o 
   2   7   4        0.55        2.11      5.64 o 
   3   7   4        1.35       -0.19      5.85 o 
   4   7   4      554.84      577.83     12.98 o 
   5   7   4      847.82      951.18     15.97 o 
   6   7   4      699.77      797.23     15.10 o 
   7   7   4       46.36       44.63      5.07 o 
   8   7   4     1065.18     1149.26     18.65 o 
   9   7   4      837.12      951.03     17.57 o 
  10   7   4       45.86       34.64      5.18 o 
  11   7   4      375.31      384.00     12.93 o 
  12   7   4        0.09        0.63      7.32 o 
  13   7   4        5.96       -0.99      7.76 o 
  14   7   4        0.06       -7.56      8.13 o 
  15   7   4       10.63        6.04      8.77 o 
  16   7   4       37.73       45.57      6.88 o 
 -17   8   4       75.77      101.56      7.40 o 
 -16   8   4      767.98      895.95     19.75 o 
 -15   8   4      185.51      198.32     11.51 o 
 -14   8   4      483.11      566.85     15.87 o 
 -13   8   4      337.17      369.94     13.66 o 
 -12   8   4       54.01       45.59      6.13 o 
 -11   8   4       13.16       18.54      5.53 o 
 -10   8   4      309.90      265.42     10.93 o 
  -9   8   4      885.51      763.20     15.97 o 
  -8   8   4      267.81      195.84      9.77 o 
  -7   8   4        1.14        2.14      6.57 o 
  -6   8   4      161.77      116.17      8.41 o 
  -3   8   4        1.94        3.11      6.07 o 
  -2   8   4        2.40        9.01      4.19 o 
   0   8   4       20.84       17.42      7.66 o 
   1   8   4      217.70      167.30      8.48 o 
   2   8   4      357.11      303.79     10.71 o 
   3   8   4      316.33      356.04     11.91 o 
   4   8   4      522.87      534.20     13.63 o 
   5   8   4       69.32       87.87      7.97 o 
   6   8   4       13.54       11.83      5.07 o 
   7   8   4      293.67      314.81     11.97 o 
   8   8   4      389.88      461.10     13.46 o 
   9   8   4      609.31      664.17     16.29 o 
  10   8   4      246.19      264.19     11.81 o 
  11   8   4      283.73      316.51     12.83 o 
  12   8   4        1.25       -1.70      7.52 o 
  13   8   4      296.99      283.94     12.80 o 
  14   8   4      173.07      201.77     11.80 o 
 -14   9   4      350.38      405.59     14.46 o 
 -13   9   4        0.90       -1.76      8.13 o 
 -12   9   4       67.57       62.32      6.09 o 
 -11   9   4       16.68       12.20      5.74 o 
 -10   9   4      309.29      296.00     12.62 o 
  -9   9   4        8.64       19.35      5.70 o 
  -8   9   4      246.21      234.91     11.35 o 
  -7   9   4      268.11      191.19     11.30 o 
  -6   9   4       93.45      101.23      9.29 o 
  -5   9   4       70.88       84.12      8.18 o 
  -4   9   4      105.44       86.51      8.62 o 
  -3   9   4      379.17      299.19     11.62 o 
  -2   9   4      169.85      142.48      9.42 o 
  -1   9   4        1.20        7.03      6.35 o 
   0   9   4      365.63      272.13     45.16 o 
   1   9   4        0.31        8.61      4.74 o 
   2   9   4       15.56       16.39      4.93 o 
   3   9   4       87.19       74.84      6.03 o 
   4   9   4        1.22        7.07      7.29 o 
   5   9   4      163.01      191.14     10.34 o 
   6   9   4      329.40      338.48     13.21 o 
   7   9   4       54.11       54.90      6.14 o 
   8   9   4       27.23       27.76      6.14 o 
   9   9   4      152.52      164.32     10.61 o 
  10   9   4      556.51      558.55     16.21 o 
  11   9   4        5.39       12.55      5.89 o 
  12   9   4      188.07      175.04     11.73 o 
 -12  10   4       63.90       58.58      7.19 o 
 -11  10   4        7.81        8.09      7.79 o 
 -10  10   4      154.56      166.24     11.11 o 
  -9  10   4      594.07      553.54     16.29 o 
  -8  10   4       36.76       37.40      6.17 o 
  -7  10   4        2.61        8.09      7.87 o 
  -6  10   4       76.21       56.74      6.39 o 
  -5  10   4        1.02       -8.44      8.44 o 
  -4  10   4        0.63        4.55      7.86 o 
  -3  10   4        4.44        4.25      8.26 o 
  -1  10   4       30.42        7.86      5.95 o 
   0  10   4      185.95      138.08     51.73 o 
   1  10   4       17.57       21.23      5.29 o 
   2  10   4       22.09       10.37      7.83 o 
   3  10   4       57.00       51.45      6.18 o 
   4  10   4       18.42       20.06      5.50 o 
   5  10   4        7.15       13.90      5.44 o 
   6  10   4        7.40       16.87      5.63 o 
   7  10   4       92.37       96.42      9.52 o 
   8  10   4       27.16       34.06      6.10 o 
   9  10   4       60.26       67.83      6.85 o 
  -7  11   4       21.84       33.62      6.32 o 
  -6  11   4      107.95      111.35     10.29 o 
  -5  11   4      189.54      212.03     11.68 o 
  -4  11   4       40.68       41.15      6.37 o 
  -3  11   4      123.58      128.06     11.16 o 
  -2  11   4        0.01        0.68      8.52 o 
  -1  11   4       73.93       72.76      6.74 o 
   0  11   4       20.20       19.55      4.45 o 
   1  11   4        3.29       -2.45      8.07 o 
   2  11   4       13.10        9.91      8.78 o 
   3  11   4       20.80       17.16      6.25 o 
   4  11   4      253.78      215.45     12.51 o 
 -23   1   5       26.24       17.62      6.27 o 
 -22   1   5       17.29       22.16      5.30 o 
 -21   1   5       30.91       29.80      5.94 o 
 -20   1   5       38.51       32.23      5.74 o 
 -19   1   5       34.44       37.49      5.67 o 
 -18   1   5      790.16      774.39     15.94 o 
 -17   1   5      369.49      298.88     10.83 o 
 -16   1   5       36.75       48.27      4.85 o 
 -15   1   5      321.79      324.86     10.26 o 
 -14   1   5       61.59       70.50      4.72 o 
 -13   1   5     2096.32     1977.92     28.91 o 
 -12   1   5      808.71      837.69     13.30 o 
 -11   1   5      205.06      212.17      9.46 o 
 -10   1   5     2357.72     2303.22     27.66 o 
  -9   1   5     2385.77     2511.26     35.20 o 
  -8   1   5       55.74       32.20      2.23 o 
  -7   1   5     1142.90     1214.95     34.80 o 
  -6   1   5      204.30      211.80      4.39 o 
  -5   1   5       32.16       50.03     10.05 o 
  -4   1   5     5048.73     5260.50    136.03 o 
  -3   1   5      216.43      196.45     18.31 o 
  -2   1   5       24.60       33.84      1.88 o 
  -1   1   5     2195.53     1758.87    235.28 o 
   0   1   5     1085.19     1163.47     20.40 o 
   1   1   5      121.08      120.92     22.47 o 
   2   1   5     2593.42     2600.44     69.02 o 
   3   1   5     5898.11     6219.39    141.69 o 
   4   1   5       78.78       91.99     16.59 o 
   5   1   5       11.87        9.16      2.50 o 
   6   1   5     2191.63     2144.01     24.85 o 
   7   1   5      144.08      128.34      6.58 o 
   8   1   5       40.17       34.34      2.70 o 
   9   1   5       34.52       31.86      4.12 o 
  10   1   5     1563.57     1502.39     18.10 o 
  11   1   5     3312.89     3308.47     38.55 o 
  12   1   5      594.12      602.97     13.38 o 
  13   1   5      683.78      629.35     13.91 o 
  14   1   5       93.68       78.12      5.62 o 
  15   1   5      191.59      219.67      9.84 o 
  16   1   5       22.54       30.38      5.30 o 
  17   1   5      246.90      228.89     11.78 o 
  18   1   5      185.20      216.25     10.83 o 
  19   1   5      350.30      375.77     13.98 o 
 -22   2   5      425.55      413.45     14.66 o 
 -21   2   5      392.03      422.49     14.57 o 
 -20   2   5      316.74      302.50     11.93 o 
 -19   2   5      900.25      836.10     17.21 o 
 -18   2   5      193.01      200.06      9.74 o 
 -17   2   5       20.24       17.56      4.48 o 
 -16   2   5      322.87      318.04     10.56 o 
 -15   2   5       80.54       85.18      7.12 o 
 -14   2   5      499.71      487.68     11.58 o 
 -13   2   5      630.60      621.08     12.52 o 
 -12   2   5     1380.73     1386.65     16.97 o 
 -11   2   5        3.98        2.67      4.55 o 
 -10   2   5     1546.66     1324.48    103.91 o 
  -9   2   5     1542.87     1358.01    176.01 o 
  -8   2   5        2.80        5.78      3.76 o 
  -7   2   5     5725.54     4010.33   1132.75 o 
  -6   2   5     8065.21     6526.58   1768.31 o 
  -5   2   5      828.29      698.67    271.93 o 
  -4   2   5     5025.44     1790.05   2063.06 o 
  -3   2   5        7.07        3.60      6.30 o 
  -2   2   5      152.63       98.00     53.52 o 
  -1   2   5      646.13      463.86    173.08 o 
   0   2   5     1448.80     1461.17     13.36 o 
   1   2   5     1588.96     1614.35     14.20 o 
   2   2   5       24.70       26.54      6.53 o 
   3   2   5       68.40       43.52      2.62 o 
   4   2   5     1224.87     1449.16     20.75 o 
   5   2   5      427.67      556.67      7.04 o 
   6   2   5     1571.22     1587.49     16.22 o 
   7   2   5        0.77       -0.10      5.86 o 
   8   2   5     1019.43     1051.12     28.61 o 
   9   2   5      842.87      833.61     13.53 o 
  10   2   5       97.55       84.08      7.13 o 
  11   2   5     2344.45     2295.55     23.08 o 
  12   2   5      446.01      447.93     11.87 o 
  13   2   5      367.80      352.56     11.32 o 
  14   2   5      395.92      362.66     11.67 o 
  15   2   5       36.02       41.33      5.09 o 
  16   2   5        6.19        6.90      4.69 o 
  17   2   5        2.45        9.87      4.82 o 
  18   2   5      141.33      124.05      9.72 o 
  19   2   5       18.92       11.36      8.39 o 
 -22   3   5       93.81      114.79      9.58 o 
 -21   3   5       33.43       24.67      6.20 o 
 -20   3   5      135.89      120.86      9.24 o 
 -19   3   5       23.59       29.76      5.23 o 
 -18   3   5      210.16      231.04     10.44 o 
 -17   3   5       75.46       71.70      5.55 o 
 -16   3   5        3.57        2.79      4.33 o 
 -15   3   5      519.01      498.27     12.68 o 
 -14   3   5      122.24      121.24      7.82 o 
 -13   3   5     5372.90     5414.97     69.07 o 
 -12   3   5        3.51        1.60      5.69 o 
 -11   3   5     1446.13     1454.23     17.35 o 
 -10   3   5       94.10       92.89      8.91 o 
  -9   3   5     1016.06      952.66     93.46 o 
  -8   3   5     1618.97     1455.18    227.69 o 
  -7   3   5       80.34       73.66     15.18 o 
  -6   3   5       53.93       37.52     12.86 o 
  -5   3   5       10.14       11.91      5.72 o 
  -4   3   5     1208.82      740.87    599.00 o 
  -3   3   5      309.35      246.02    158.44 o 
  -2   3   5     2910.10     1058.93   1333.36 o 
  -1   3   5      108.83       64.44     36.24 o 
   0   3   5    12546.44    10820.83   2643.55 o 
   1   3   5     1882.56     2039.83     27.25 o 
   2   3   5      925.31      942.05     19.37 o 
   3   3   5       14.66        3.58      3.06 o 
   4   3   5      247.03      273.42      5.53 o 
   5   3   5     1899.20     1901.61     38.43 o 
   6   3   5      315.58      345.26      6.36 o 
   7   3   5      164.59      188.28      5.40 o 
   8   3   5      467.02      410.26     10.29 o 
   9   3   5       23.80       28.64      4.12 o 
  10   3   5       25.80       28.72      4.22 o 
  11   3   5       51.92       46.72      4.44 o 
  12   3   5      136.50      152.04      8.33 o 
  13   3   5      193.79      196.60      9.09 o 
  14   3   5      268.43      294.91     11.26 o 
  15   3   5      140.50      134.93      9.43 o 
  16   3   5       37.88       43.92      5.68 o 
  17   3   5        7.19       25.42      5.27 o 
  18   3   5      120.47      107.32      7.20 o 
  19   3   5      131.07      136.35     10.93 o 
 -21   4   5       20.88       18.06      6.35 o 
 -20   4   5       44.96       43.52      6.07 o 
 -19   4   5       11.76       10.06      7.15 o 
 -18   4   5      173.28      184.05     10.34 o 
 -17   4   5        3.86        2.51      6.77 o 
 -16   4   5       11.95       13.01      4.83 o 
 -15   4   5       82.43       85.26      7.57 o 
 -14   4   5      186.95      190.22      9.04 o 
 -13   4   5     2503.08     2469.62     34.76 o 
 -12   4   5      985.71      888.52     15.09 o 
 -11   4   5     1552.18     1615.33     19.03 o 
 -10   4   5        5.17       10.44      3.61 o 
  -9   4   5       21.93       33.55      3.74 o 
  -8   4   5        6.09        0.62      5.35 o 
  -7   4   5      234.43      243.30     68.30 o 
  -6   4   5        9.66        8.13      2.96 o 
  -5   4   5       13.63       14.34      2.87 o 
  -4   4   5     1373.80      824.99    684.72 o 
  -3   4   5      282.27      226.24    130.46 o 
  -2   4   5     1030.94      816.55    582.92 o 
  -1   4   5      401.63      393.07    118.33 o 
   0   4   5     3131.55     3411.51     33.59 o 
   1   4   5      459.37      433.22      6.55 o 
   2   4   5       43.15       53.04      2.76 o 
   3   4   5       16.25       29.82      3.28 o 
   4   4   5      154.94      160.85      5.10 o 
   5   4   5      147.19      130.97      5.02 o 
   6   4   5       51.77       41.17      4.25 o 
   7   4   5        0.12       -1.14      5.25 o 
   8   4   5       34.24       42.60      4.15 o 
   9   4   5      451.75      363.57     10.11 o 
  10   4   5       51.21       54.15      4.80 o 
  11   4   5       36.47       36.76      4.48 o 
  12   4   5      167.94      168.80      8.92 o 
  13   4   5      119.12      110.47      8.54 o 
  14   4   5      493.17      523.20     13.92 o 
  15   4   5      295.15      301.13     11.77 o 
  16   4   5       84.32       84.44      6.43 o 
  17   4   5       47.51       47.47      6.14 o 
  18   4   5       22.16       38.95      6.50 o 
 -20   5   5       39.37       37.79      6.45 o 
 -19   5   5        8.52        7.86      8.19 o 
 -18   5   5        6.43        6.97      5.12 o 
 -17   5   5       58.46       66.86      5.78 o 
 -16   5   5      169.18      175.52      9.66 o 
 -15   5   5      368.33      374.08     12.20 o 
 -14   5   5       75.55       83.96      8.13 o 
 -13   5   5     4150.29     3974.14     45.64 o 
 -12   5   5       14.53       23.85      4.47 o 
 -11   5   5      353.77      374.99     10.86 o 
 -10   5   5     1134.77     1141.42     16.57 o 
  -9   5   5     1208.92     1194.88     16.65 o 
  -8   5   5      435.08      432.37     10.48 o 
  -7   5   5        8.85        6.52      5.50 o 
  -6   5   5      824.32      904.97     13.72 o 
  -5   5   5        5.33        0.80      3.74 o 
  -4   5   5        3.42        5.34      3.97 o 
  -3   5   5     1399.12     1043.29    387.81 o 
  -2   5   5        0.07        1.29      2.84 o 
  -1   5   5      749.56      677.39     79.74 o 
   0   5   5      525.65      561.93     20.56 o 
   1   5   5        4.10        7.85      3.13 o 
   2   5   5     2185.52     2170.29     26.71 o 
   3   5   5     1851.02     1921.48     27.33 o 
   4   5   5       47.84       54.84      4.34 o 
   5   5   5     1048.10     1077.09     15.45 o 
   6   5   5        4.25       12.56      3.88 o 
   7   5   5      850.87      922.30     15.00 o 
   8   5   5      126.85      120.13      7.69 o 
   9   5   5     1237.02     1146.41     17.71 o 
  10   5   5      145.28      141.03      8.61 o 
  11   5   5      161.39      138.89      9.33 o 
  12   5   5      508.15      527.52     13.63 o 
  13   5   5      264.52      261.30     11.15 o 
  14   5   5      624.86      675.51     16.20 o 
  15   5   5      570.17      570.74     15.90 o 
  16   5   5        9.32        1.98      8.34 o 
  17   5   5      485.71      512.28     16.61 o 
 -19   6   5       36.24       25.72      6.65 o 
 -18   6   5      821.74      905.56     19.99 o 
 -17   6   5      471.35      466.49     14.82 o 
 -16   6   5     1330.22     1422.99     22.57 o 
 -15   6   5      140.84      145.42      9.71 o 
 -14   6   5      315.78      306.09     11.53 o 
 -13   6   5      105.94      100.72      8.41 o 
 -12   6   5       99.16      111.09      7.99 o 
 -11   6   5      104.28       92.37      7.77 o 
 -10   6   5      599.71      593.24     13.35 o 
  -9   6   5      838.88      905.39     15.54 o 
  -8   6   5       47.26       31.73      4.37 o 
  -7   6   5     1778.39     1978.89     21.19 o 
  -6   6   5     1045.61     1035.26     15.80 o 
  -5   6   5       20.05       28.88      4.14 o 
  -4   6   5     2089.34     2055.99     20.90 o 
  -3   6   5      337.18      330.87      9.54 o 
  -2   6   5      238.22      271.22      8.97 o 
  -1   6   5       85.05       83.76      6.70 o 
   0   6   5      937.04      963.47     10.46 o 
   1   6   5     2929.26     3220.47     36.74 o 
   2   6   5      358.11      344.01     10.01 o 
   3   6   5       55.72       60.79      4.65 o 
   4   6   5      154.67      153.90      7.84 o 
   5   6   5      180.53      201.37      8.73 o 
   6   6   5       17.58       23.90      4.34 o 
   7   6   5        1.36        6.44      4.07 o 
   8   6   5      116.58      122.33      8.13 o 
   9   6   5      868.18     1010.72     17.41 o 
  10   6   5      237.16      265.69     10.58 o 
  11   6   5      771.28      776.30     16.54 o 
  12   6   5      147.98      133.09      9.73 o 
  13   6   5       70.83       66.27      6.23 o 
  14   6   5      214.70      219.59     11.30 o 
  15   6   5      121.17      117.70     10.99 o 
  16   6   5      117.74      120.44     11.67 o 
 -18   7   5      611.09      618.79     17.79 o 
 -17   7   5        1.62        5.84      5.94 o 
 -16   7   5       86.44       90.84      7.07 o 
 -15   7   5       69.47       67.50      6.58 o 
 -14   7   5      231.75      275.97     11.85 o 
 -13   7   5       38.87       49.25      5.35 o 
 -12   7   5       16.25        9.36      4.87 o 
 -11   7   5       19.11       16.77      4.75 o 
 -10   7   5      368.45      358.40     11.86 o 
  -9   7   5       61.35       65.01      5.24 o 
  -8   7   5       38.28       58.06      5.07 o 
  -7   7   5        0.30        2.64      6.07 o 
  -6   7   5       33.45       49.35      4.67 o 
  -5   7   5      647.47      670.63     13.73 o 
  -4   7   5       70.18       71.26      6.95 o 
  -3   7   5       60.90       70.79      6.95 o 
  -2   7   5       55.13       41.74      4.48 o 
  -1   7   5      587.76      573.32     12.85 o 
   0   7   5      117.71      129.93      5.59 o 
   1   7   5      660.57      781.05     14.52 o 
   2   7   5      781.27      855.67     15.24 o 
   3   7   5     2255.11     2471.22     35.46 o 
   4   7   5      573.45      613.30     13.76 o 
   5   7   5      466.99      496.54     12.68 o 
   6   7   5      206.44      224.63      9.74 o 
   7   7   5        8.67        9.03      4.73 o 
   8   7   5       93.23      114.11      8.17 o 
   9   7   5        8.69       15.16      4.89 o 
  10   7   5       42.87       39.31      5.74 o 
  11   7   5      131.94      121.54      9.89 o 
  12   7   5       23.98       20.26      5.94 o 
  13   7   5        0.42       -8.26      8.26 o 
  14   7   5       94.31      119.04     11.31 o 
  15   7   5       16.99       28.94      6.45 o 
 -16   8   5        8.95       15.45      5.90 o 
 -15   8   5      556.09      603.24     16.75 o 
 -14   8   5        0.88        3.56      5.19 o 
 -13   8   5      161.38      194.94     10.76 o 
 -12   8   5        3.45       10.04      7.58 o 
 -11   8   5      531.08      578.85     15.26 o 
 -10   8   5       91.75      103.43      8.98 o 
  -9   8   5        5.94        0.83      6.67 o 
  -8   8   5        0.04       -6.97      6.97 o 
  -7   8   5       29.56       21.19      4.62 o 
  -6   8   5       37.11       34.51      5.12 o 
  -5   8   5       59.78       35.19      4.79 o 
  -4   8   5      129.12       83.91      5.58 o 
  -3   8   5      169.22      108.79      8.24 o 
  -2   8   5       32.10       32.31      4.95 o 
  -1   8   5       65.18       36.91      5.08 o 
   0   8   5       53.44       37.95      6.49 o 
   1   8   5       66.15       64.38      5.39 o 
   2   8   5      181.27      191.43      9.94 o 
   3   8   5       14.91        4.28      5.08 o 
   4   8   5       74.98       73.97      5.67 o 
   5   8   5        0.74       -2.51      6.88 o 
   6   8   5       15.04       16.91      4.99 o 
   7   8   5      284.62      288.92     12.16 o 
   8   8   5      114.97      120.87      9.72 o 
   9   8   5       74.03       58.50      6.75 o 
  10   8   5        4.19       -6.64      8.34 o 
  11   8   5        1.52        0.30      5.42 o 
  12   8   5       24.14       32.91      6.17 o 
  13   8   5      135.79      120.93     11.01 o 
 -14   9   5        1.80        4.82      8.18 o 
 -13   9   5       24.05       21.00      6.05 o 
 -12   9   5      250.61      225.06     11.72 o 
 -11   9   5       22.16       35.19      5.57 o 
 -10   9   5      580.77      540.08     15.81 o 
  -9   9   5      294.90      305.26     12.38 o 
  -8   9   5       34.75       38.78      5.99 o 
  -7   9   5      370.68      356.08     13.06 o 
  -6   9   5       23.01        8.39      7.63 o 
  -5   9   5       68.15       60.44      6.09 o 
  -4   9   5      163.11      123.16      9.48 o 
  -3   9   5      166.10      178.58     10.38 o 
  -2   9   5       62.09       44.48      5.78 o 
   0   9   5       10.61       19.76      3.81 o 
   1   9   5       52.85       44.15      5.63 o 
   2   9   5      308.81      320.14     12.18 o 
   3   9   5       67.41       66.72      6.35 o 
   4   9   5       28.16       29.16      6.03 o 
   5   9   5      148.92      132.08      9.99 o 
   6   9   5      803.70      807.09     18.59 o 
   7   9   5      410.84      434.57     15.12 o 
   8   9   5       70.56       66.38      6.59 o 
   9   9   5        1.05       -8.81      8.81 o 
  10   9   5        0.47       -2.44      8.69 o 
  11   9   5      213.35      226.44     12.57 o 
 -11  10   5      328.95      337.23     14.25 o 
 -10  10   5      294.10      305.18     13.72 o 
  -9  10   5      319.63      349.70     13.88 o 
  -8  10   5      117.74      119.98     10.23 o 
  -7  10   5      127.29      113.60     10.31 o 
  -6  10   5      457.56      430.38     14.16 o 
  -5  10   5        1.63       -4.97      7.97 o 
  -4  10   5       69.34       40.61      6.15 o 
  -1  10   5       95.79       46.74      6.13 o 
   0  10   5        7.99        7.89      4.63 o 
   1  10   5      197.57      167.84     10.63 o 
   2  10   5       23.17       24.39      5.94 o 
   3  10   5        2.49        0.00      7.94 o 
   4  10   5      105.55      128.82     10.07 o 
   5  10   5        7.02        5.32      8.02 o 
   6  10   5      257.18      244.50     12.86 o 
   7  10   5      135.25      132.16     11.55 o 
   8  10   5      237.66      242.21     13.33 o 
  -5  11   5      306.90      319.79     13.55 o 
  -4  11   5      178.51      185.10     12.20 o 
  -3  11   5      184.31      159.28     11.73 o 
  -2  11   5      379.80      355.19     14.35 o 
  -1  11   5      264.74      200.42     12.22 o 
   0  11   5       51.74       60.09      8.56 o 
   1  11   5       61.03       55.65      6.90 o 
   2  11   5       14.68        5.37      8.82 o 
 -22   0   6     1126.35     1097.17     21.66 o 
 -21   0   6      671.95      611.31     16.49 o 
 -20   0   6      633.45      600.41     16.20 o 
 -19   0   6       61.40       45.31      5.97 o 
 -18   0   6      134.47      122.93      8.54 o 
 -17   0   6       65.26       52.01      5.07 o 
 -16   0   6       36.56       50.65      4.72 o 
 -15   0   6       25.32       19.66      4.33 o 
 -14   0   6     1191.76     1173.73     16.99 o 
 -13   0   6      975.15      885.02     14.42 o 
 -12   0   6       64.28       65.99      6.24 o 
 -11   0   6      681.89      577.13     14.60 o 
 -10   0   6     3470.90     3422.13     34.42 o 
  -9   0   6     1232.47     1192.86     11.81 o 
  -8   0   6      905.57      859.23      8.64 o 
  -7   0   6      889.27      906.23      8.45 o 
  -6   0   6     5908.98     5808.24     78.47 o 
  -5   0   6      911.97      929.22      8.17 o 
  -4   0   6      434.47      393.14     13.12 o 
  -3   0   6     1383.08     1400.21     49.01 o 
  -1   0   6      251.73      234.16      4.53 o 
   0   0   6     1270.25     1205.69     16.80 o 
   1   0   6      119.92       85.46      3.61 o 
   2   0   6       43.52       28.76      7.15 o 
   3   0   6        4.45        4.72      2.40 o 
   4   0   6     4008.68     4158.48     81.09 o 
   5   0   6     1175.90     1167.10     15.28 o 
   6   0   6     6937.15     7163.43     49.16 o 
   7   0   6      216.48      239.70      5.80 o 
   8   0   6      376.18      390.96      9.87 o 
   9   0   6     1168.52     1144.65     16.30 o 
  10   0   6      708.53      725.96     13.75 o 
  11   0   6     3233.05     3260.43     39.80 o 
  12   0   6     4817.86     4608.92     48.91 o 
  13   0   6      824.04      800.95     16.12 o 
  14   0   6      199.68      182.89      9.64 o 
  15   0   6      591.57      634.89     15.51 o 
  16   0   6      329.39      310.68     12.63 o 
  17   0   6       86.14       95.94      9.02 o 
  18   0   6      338.09      343.61     13.31 o 
  19   0   6      209.31      206.26     12.47 o 
 -22   1   6       18.68       34.05      5.90 o 
 -21   1   6       30.29       43.20      5.98 o 
 -20   1   6      440.57      437.06     14.40 o 
 -19   1   6       36.73       44.72      5.98 o 
 -18   1   6     1373.36     1296.41     20.63 o 
 -17   1   6      136.91      143.90      8.77 o 
 -16   1   6      914.54      825.39     15.69 o 
 -15   1   6      395.04      331.06     10.34 o 
 -14   1   6      144.01      130.21      7.92 o 
 -13   1   6      968.55      924.84     14.81 o 
 -12   1   6       22.01       29.82      3.92 o 
 -11   1   6      186.03      192.48      7.82 o 
 -10   1   6      171.48      151.68      8.17 o 
  -9   1   6      107.04      138.31      4.88 o 
  -8   1   6        2.09        0.55      3.14 o 
  -7   1   6      113.50       98.70      4.09 o 
  -6   1   6      235.86      219.83      4.69 o 
  -5   1   6      378.80      479.12     30.69 o 
  -4   1   6     4999.80     5046.17    148.62 o 
  -3   1   6     1809.87     1747.08     27.31 o 
  -2   1   6     1542.02     1527.17     47.71 o 
  -1   1   6      353.45      354.14     18.83 o 
   0   1   6     1966.92     1902.89     15.88 o 
   1   1   6      355.76      331.60      5.41 o 
   2   1   6      666.06      672.18      7.30 o 
   3   1   6       14.57       21.90      2.22 o 
   4   1   6       29.06       29.01      2.37 o 
   5   1   6      188.82      214.44     15.58 o 
   6   1   6       11.09       14.67      2.60 o 
   7   1   6      462.22      444.12     10.01 o 
   8   1   6       72.59       61.99      4.67 o 
   9   1   6     1025.94     1092.95     15.92 o 
  10   1   6       46.77       48.06      4.68 o 
  11   1   6       43.67       38.90      4.84 o 
  12   1   6       72.25       68.53      5.43 o 
  13   1   6     1161.16     1197.43     19.04 o 
  14   1   6      561.14      590.47     14.57 o 
  15   1   6      438.03      464.43     14.05 o 
  16   1   6       21.42       38.69      5.83 o 
  17   1   6        6.47       -8.11      8.11 o 
  18   1   6       42.22       47.03      6.24 o 
 -22   2   6       15.46       10.32      8.13 o 
 -21   2   6      214.05      229.78     11.87 o 
 -20   2   6       24.66       18.95      5.25 o 
 -19   2   6      134.32      129.19      8.78 o 
 -18   2   6      138.84      150.91      8.99 o 
 -17   2   6      122.19       96.04      8.27 o 
 -16   2   6      259.22      271.27     10.22 o 
 -15   2   6      436.80      421.13     11.72 o 
 -14   2   6     2554.07     2537.76     35.05 o 
 -13   2   6      231.01      218.36      8.73 o 
 -12   2   6      132.71      144.75      7.66 o 
 -11   2   6      247.87      250.63      8.72 o 
 -10   2   6       15.02        9.17      2.96 o 
  -9   2   6      687.60      533.21    158.81 o 
  -8   2   6       22.42       25.10     10.96 o 
  -7   2   6      122.40       88.01     44.02 o 
  -6   2   6      393.36      258.48    121.78 o 
  -5   2   6     4324.66     1536.79   1955.36 o 
  -4   2   6     1364.99      969.36    636.82 o 
  -3   2   6     4457.43     1634.26   2480.06 o 
  -2   2   6        4.39       12.29      5.47 o 
  -1   2   6       45.21      212.53    120.98 o 
   0   2   6       14.93       25.92      2.18 o 
   1   2   6      375.30      393.70      5.87 o 
   2   2   6      135.03      144.24      6.29 o 
   3   2   6        0.11       -1.21      3.50 o 
   4   2   6      154.95      178.78      5.01 o 
   5   2   6       55.22       65.10      4.14 o 
   6   2   6      696.81      724.03      9.56 o 
   7   2   6        0.14        4.47      3.66 o 
   8   2   6      285.42      322.17      9.52 o 
   9   2   6      488.09      481.40     11.43 o 
  10   2   6      117.99      126.25      7.92 o 
  11   2   6       79.45       70.91      5.24 o 
  12   2   6      131.69      138.61      8.72 o 
  13   2   6     1186.86     1127.39     18.79 o 
  14   2   6      167.84      162.38      9.63 o 
  15   2   6        8.02        9.22      7.15 o 
  16   2   6        2.48        6.15      7.73 o 
  17   2   6       62.94       64.48      6.13 o 
  18   2   6       53.89       52.07      6.09 o 
 -22   3   6       19.09       24.97      6.09 o 
 -21   3   6        7.40       -2.49      8.07 o 
 -20   3   6      146.21      134.18     10.72 o 
 -19   3   6      555.42      548.46     15.06 o 
 -18   3   6      474.62      497.72     13.97 o 
 -17   3   6      580.66      578.08     14.65 o 
 -16   3   6      113.44      117.67      8.11 o 
 -15   3   6      623.47      629.67     14.07 o 
 -14   3   6       18.77        1.70      6.48 o 
 -13   3   6      245.52      254.03      9.76 o 
 -12   3   6     2909.57     2880.01     36.00 o 
 -11   3   6      197.23      225.03      8.52 o 
 -10   3   6       57.52       78.50      6.40 o 
  -9   3   6       68.24       81.09      6.09 o 
  -8   3   6      168.53      135.57     36.19 o 
  -7   3   6      283.80      214.83     81.86 o 
  -6   3   6      166.75      103.84     56.35 o 
  -5   3   6      270.31      263.25    172.80 o 
  -4   3   6     1732.63     1135.44    871.88 o 
  -3   3   6    13622.76     4607.09   6916.09 o 
  -2   3   6      459.95      492.81    293.14 o 
  -1   3   6     1063.92     1022.67    598.49 o 
   0   3   6     1387.90     1374.95     21.01 o 
   1   3   6       11.34       13.69      3.35 o 
   2   3   6      262.02      249.83      5.50 o 
   3   3   6       36.68       26.34      2.69 o 
   4   3   6      166.90      155.37     11.96 o 
   5   3   6       48.87       50.42      7.66 o 
   6   3   6      708.90      737.12     12.83 o 
   7   3   6        1.26        4.53      5.54 o 
   8   3   6        9.19        8.71      4.04 o 
   9   3   6      823.12      828.12     14.62 o 
  10   3   6      177.85      224.35      9.12 o 
  11   3   6      622.23      590.44     13.66 o 
  12   3   6       94.16      102.17      5.83 o 
  13   3   6      396.12      416.81     12.48 o 
  14   3   6       98.85       97.98      8.63 o 
  15   3   6      382.72      413.10     13.57 o 
  16   3   6       72.97       55.83      6.17 o 
  17   3   6      368.64      355.90     13.83 o 
  18   3   6      209.80      215.13     12.36 o 
 -21   4   6       67.47       57.68      6.88 o 
 -20   4   6      305.38      356.75     13.50 o 
 -19   4   6        6.56        8.54      5.20 o 
 -18   4   6        3.23        2.15      7.02 o 
 -17   4   6        6.09        0.60      6.79 o 
 -16   4   6      175.51      193.73      9.89 o 
 -15   4   6      422.98      425.99     12.42 o 
 -14   4   6      468.50      495.82     12.73 o 
 -13   4   6       46.72       46.01      4.82 o 
 -12   4   6      162.33      181.23      8.28 o 
 -11   4   6      526.52      541.48     12.31 o 
 -10   4   6      352.43      350.72      9.97 o 
  -9   4   6     2061.23     2001.29     28.99 o 
  -8   4   6        0.19        1.31      5.12 o 
  -7   4   6      277.50      302.08      8.77 o 
  -6   4   6     1119.18      782.82    482.49 o 
  -5   4   6      469.08      509.35    291.94 o 
  -4   4   6      134.21      151.84     90.52 o 
  -3   4   6      139.46      164.01     91.97 o 
  -2   4   6       57.85       48.27     31.06 o 
  -1   4   6      342.08      289.72    107.19 o 
   0   4   6     5336.55     4980.65    483.90 o 
   1   4   6       73.36       64.61      7.89 o 
   2   4   6     1517.00     1526.69     20.41 o 
   3   4   6     1039.86     1081.15     14.67 o 
   4   4   6      727.52      694.88     12.52 o 
   5   4   6      371.94      348.95      9.99 o 
   6   4   6     1437.27     1380.37     17.46 o 
   7   4   6       56.76       74.46      4.75 o 
   8   4   6     1429.57     1506.15     19.30 o 
   9   4   6      207.24      229.37      9.03 o 
  10   4   6       54.78       39.09      4.55 o 
  11   4   6       18.41       17.95      4.70 o 
  12   4   6      234.59      241.49     10.06 o 
  13   4   6        5.62        6.18      6.70 o 
  14   4   6      174.77      151.53      9.94 o 
  15   4   6      163.19      169.73     10.74 o 
  16   4   6       48.36       40.71      6.08 o 
  17   4   6       41.87       34.35      6.55 o 
 -20   5   6      160.03      130.56     11.55 o 
 -19   5   6        0.08        7.07      8.03 o 
 -18   5   6        2.67        7.56      7.09 o 
 -17   5   6        8.74        9.73      7.12 o 
 -16   5   6      141.65      167.99      9.54 o 
 -15   5   6        0.09        0.83      6.48 o 
 -14   5   6      193.04      222.90      9.73 o 
 -13   5   6        0.43       -3.38      6.57 o 
 -12   5   6        1.71        7.79      5.62 o 
 -11   5   6      258.14      256.62      9.39 o 
 -10   5   6       17.09       21.31      4.34 o 
  -9   5   6        6.18        1.69      5.74 o 
  -8   5   6        5.65        7.29      5.44 o 
  -7   5   6       60.71       49.52      4.40 o 
  -6   5   6       82.11       66.82      4.48 o 
  -5   5   6       38.81       40.15      4.10 o 
  -4   5   6      103.64      145.72      7.42 o 
  -3   5   6     1763.62     1856.59     27.47 o 
  -2   5   6      117.86      116.50      6.98 o 
  -1   5   6      231.34      266.47      8.47 o 
   0   5   6      666.45      587.48     13.43 o 
   1   5   6      553.78      618.86     12.26 o 
   2   5   6     1784.81     1908.86     28.34 o 
   3   5   6       61.15       95.85      7.18 o 
   4   5   6      832.26      918.67     14.81 o 
   5   5   6      794.53      785.42     14.21 o 
   6   5   6      319.11      338.30     10.34 o 
   7   5   6       53.94       50.92      4.85 o 
   8   5   6        1.24        4.59      6.04 o 
   9   5   6      410.57      378.09     11.80 o 
  10   5   6      310.91      247.34     10.67 o 
  11   5   6      389.07      352.71     12.16 o 
  12   5   6        4.51        8.91      7.05 o 
  13   5   6       80.76       79.19      6.24 o 
  14   5   6       76.50       70.26      6.14 o 
  15   5   6      132.86      139.54     10.68 o 
  16   5   6        1.11        0.41      8.14 o 
 -19   6   6        2.44        8.16      8.74 o 
 -18   6   6      112.71      136.70     11.07 o 
 -17   6   6        5.73       20.24      5.79 o 
 -16   6   6      130.17      155.87     10.24 o 
 -15   6   6       95.10      109.16      9.54 o 
 -14   6   6      175.44      183.84      9.76 o 
 -13   6   6      411.10      447.14     13.07 o 
 -12   6   6        3.24        4.83      4.38 o 
 -11   6   6        0.31       -3.11      5.82 o 
 -10   6   6        0.66       -3.89      6.25 o 
  -9   6   6       44.65       68.66      6.80 o 
  -8   6   6       69.37       72.54      5.14 o 
  -7   6   6      914.88      824.41     14.87 o 
  -6   6   6       97.03       85.96      7.22 o 
  -5   6   6      295.85      307.78     10.03 o 
  -4   6   6       58.18       67.32      6.54 o 
  -2   6   6     1631.73     1758.46     19.95 o 
  -1   6   6       62.12       79.09      6.83 o 
   0   6   6     1118.03     1177.79     21.40 o 
   1   6   6       19.82       24.13      4.33 o 
   2   6   6      231.69      244.62      9.32 o 
   3   6   6       11.51        6.73      5.89 o 
   4   6   6       40.84       41.89      4.59 o 
   5   6   6      117.29      119.96      8.34 o 
   6   6   6       24.65       31.51      4.45 o 
   7   6   6      930.76      965.80     16.74 o 
   8   6   6        5.92       12.81      4.25 o 
   9   6   6       40.17       35.52      5.12 o 
  10   6   6        0.56       -6.68      6.68 o 
  11   6   6      281.05      300.57     12.17 o 
  12   6   6        1.18        8.06      5.15 o 
  13   6   6      211.61      188.89     11.32 o 
  14   6   6       91.75       75.11      6.97 o 
  15   6   6      163.16      152.77     12.00 o 
 -18   7   6       90.52       86.20      7.53 o 
 -17   7   6       56.18       68.75      6.75 o 
 -16   7   6        6.46       12.02      9.36 o 
 -15   7   6      314.95      324.66     13.36 o 
 -14   7   6        0.05       -1.20      7.58 o 
 -13   7   6        5.37       -5.47      7.79 o 
 -12   7   6      103.01      104.70      8.94 o 
 -11   7   6      167.78      165.02      9.84 o 
 -10   7   6      526.70      522.94     13.93 o 
  -9   7   6       46.97       28.38      4.99 o 
  -8   7   6        0.92        8.49      5.69 o 
  -7   7   6     1884.27     1748.89     22.20 o 
  -6   7   6      158.15      172.29      8.84 o 
  -5   7   6        0.18        0.46      5.49 o 
  -4   7   6      437.14      491.29     12.57 o 
  -3   7   6      646.17      731.49     14.61 o 
  -2   7   6      355.66      405.46     11.42 o 
  -1   7   6      277.58      293.62     10.19 o 
   0   7   6      455.47      473.65     10.48 o 
   1   7   6      171.65      201.06      8.87 o 
   2   7   6      598.45      675.13     14.05 o 
   3   7   6      836.45      939.47     16.87 o 
   4   7   6       33.20       38.55      4.97 o 
   5   7   6      166.62      190.32      9.27 o 
   6   7   6       94.48      123.12      8.52 o 
   7   7   6       72.13       72.49      5.68 o 
   8   7   6       22.53       26.58      5.37 o 
   9   7   6      421.32      464.79     14.15 o 
  10   7   6       30.16       27.97      5.95 o 
  11   7   6        1.02       -4.72      7.93 o 
  12   7   6      915.89      902.23     19.59 o 
  13   7   6      187.99      197.52     12.21 o 
  14   7   6       35.51       53.32      6.89 o 
 -16   8   6       39.07       40.93      6.48 o 
 -15   8   6      446.17      551.57     16.42 o 
 -14   8   6       26.93       34.25      6.05 o 
 -13   8   6       26.02       17.70      6.19 o 
 -12   8   6      252.13      249.86     12.11 o 
 -11   8   6      172.68      198.36     11.11 o 
 -10   8   6      174.79      213.64     10.93 o 
  -9   8   6      620.85      684.89     16.15 o 
  -8   8   6      263.72      201.57     10.61 o 
  -7   8   6      358.92      277.56     11.01 o 
  -6   8   6      148.82      117.23      8.32 o 
  -5   8   6       11.66        8.87      6.47 o 
  -4   8   6      121.81      122.98      8.63 o 
  -3   8   6       31.86       24.43      5.02 o 
  -2   8   6      222.99      181.25      9.39 o 
  -1   8   6      419.89      441.54     12.52 o 
   0   8   6      291.19      326.14     32.60 o 
   1   8   6       10.56       10.36      4.78 o 
   2   8   6        4.07       11.86      4.75 o 
   3   8   6     1140.39     1231.22     20.18 o 
   4   8   6       39.88       47.24      5.70 o 
   5   8   6      189.88      185.36     10.92 o 
   6   8   6       99.93      115.72      9.61 o 
   7   8   6      122.28      139.14     10.01 o 
   8   8   6      765.21      771.12     17.92 o 
   9   8   6      496.87      503.54     15.00 o 
  10   8   6       89.17       74.31      6.99 o 
  11   8   6      523.74      527.66     15.96 o 
  12   8   6        0.28       -0.04      7.94 o 
 -13   9   6      117.98      133.88     10.66 o 
 -12   9   6       20.80       25.78      5.78 o 
 -11   9   6      258.85      207.10     11.82 o 
 -10   9   6       30.50       31.56      6.04 o 
  -9   9   6       37.96       39.21      6.34 o 
  -8   9   6       88.21       72.05      6.85 o 
  -7   9   6       25.04       30.33      5.60 o 
  -6   9   6        4.62        6.85      7.78 o 
  -5   9   6       38.56       46.13      5.79 o 
  -4   9   6       46.29       40.85      5.85 o 
  -3   9   6      618.22      583.49     15.79 o 
  -2   9   6      496.67      471.12     14.08 o 
  -1   9   6      174.63      171.19     11.07 o 
   0   9   6       40.62       39.64      4.26 o 
   1   9   6        1.59        9.89      7.32 o 
   2   9   6      617.72      638.24     16.12 o 
   3   9   6        0.50       -0.75      8.46 o 
   4   9   6      236.70      211.31     11.72 o 
   5   9   6      185.52      175.47     11.38 o 
   6   9   6      264.33      288.39     12.60 o 
   7   9   6        4.41       10.16      5.90 o 
   8   9   6      298.03      310.66     13.52 o 
   9   9   6       35.30       25.77      6.19 o 
 -10  10   6      106.35      126.50     10.37 o 
  -9  10   6        7.96       -2.59      8.57 o 
  -8  10   6      156.01      179.03     11.33 o 
  -7  10   6       84.91       77.41      6.58 o 
  -6  10   6       54.67       50.43      6.58 o 
  -5  10   6      139.66      132.93     10.42 o 
  -4  10   6        3.72       10.98      7.93 o 
  -3  10   6       15.37       24.30      5.63 o 
  -2  10   6       63.01       65.33      6.62 o 
  -1  10   6      287.56      321.77     13.28 o 
   0  10   6       91.80      100.57      4.90 o 
   1  10   6       31.13       41.72      6.09 o 
   2  10   6       76.08       84.86      7.02 o 
   3  10   6        2.81       -2.13      8.26 o 
   4  10   6       81.80       83.99      6.98 o 
   5  10   6       24.76       27.21      6.48 o 
   6  10   6       10.20       23.57      6.15 o 
 -22   1   7       20.21        6.65      8.36 o 
 -21   1   7      839.63      798.58     19.06 o 
 -20   1   7       23.04       28.71      6.23 o 
 -19   1   7      410.90      417.72     13.97 o 
 -18   1   7     1068.27     1009.81     19.16 o 
 -17   1   7      344.47      323.82     11.65 o 
 -16   1   7      286.58      251.32     10.31 o 
 -15   1   7      290.86      303.30     10.51 o 
 -14   1   7      126.12      139.62      8.17 o 
 -13   1   7      302.77      287.92      9.56 o 
 -12   1   7     1203.33     1147.15     16.41 o 
 -11   1   7     1055.87     1048.53     15.27 o 
 -10   1   7      107.38      116.69      6.80 o 
  -9   1   7      701.24      632.78     11.23 o 
  -8   1   7      738.81      698.81      8.35 o 
  -7   1   7      334.64      383.67     18.46 o 
  -6   1   7      423.07      364.91      8.88 o 
  -5   1   7     1395.05     1339.84     17.11 o 
  -4   1   7      139.57      146.07     22.78 o 
  -3   1   7     1393.83     1341.28    136.29 o 
  -2   1   7      700.91      607.90     60.21 o 
  -1   1   7      122.54      118.36     10.88 o 
   0   1   7      135.52      142.64      5.26 o 
   1   1   7     1324.63     1413.95     12.57 o 
   2   1   7      317.07      310.26     17.56 o 
   3   1   7     1783.02     1947.14     18.39 o 
   4   1   7      838.10      878.49     29.86 o 
   5   1   7      240.88      264.65      8.47 o 
   6   1   7      918.53      916.56     14.25 o 
   7   1   7      648.72      645.55     12.60 o 
   8   1   7       12.33       15.85      4.13 o 
   9   1   7       36.60       42.52      4.32 o 
  10   1   7       66.96       72.86      5.15 o 
  11   1   7      577.85      563.42     13.42 o 
  12   1   7      619.68      637.87     14.97 o 
  13   1   7       42.58       41.37      5.18 o 
  14   1   7      282.93      279.23     12.41 o 
  15   1   7      154.28      151.54     10.97 o 
  16   1   7        2.96       -0.34      7.89 o 
  17   1   7       31.81       56.96      5.93 o 
 -22   2   7       61.40       77.53      6.68 o 
 -21   2   7       64.84       64.53      6.04 o 
 -20   2   7      126.96      150.90      9.94 o 
 -19   2   7        6.40        5.00      7.30 o 
 -18   2   7      542.25      579.27     14.52 o 
 -17   2   7      657.01      682.16     15.60 o 
 -16   2   7      115.72      111.79      8.02 o 
 -15   2   7      576.15      593.95     13.93 o 
 -14   2   7     1937.70     1932.94     22.28 o 
 -13   2   7     2009.47     1979.06     21.94 o 
 -12   2   7     4972.56     4827.19     64.94 o 
 -11   2   7        7.30       17.26      4.05 o 
 -10   2   7       71.06       69.06      6.72 o 
  -9   2   7      726.29      662.27     12.15 o 
  -8   2   7     1318.23      998.64    382.27 o 
  -7   2   7      389.85      335.05    173.79 o 
  -6   2   7        0.44       -3.32      3.51 o 
  -5   2   7      568.47      423.43    245.86 o 
  -4   2   7     1129.10      909.24    571.18 o 
  -3   2   7      177.93      115.37     64.79 o 
  -2   2   7       22.13       21.81     11.09 o 
  -1   2   7      121.68      117.86     71.21 o 
   0   2   7     1960.63     1897.95     17.77 o 
   1   2   7     1980.18     1969.60     27.78 o 
   2   2   7       25.99       21.87      2.61 o 
   3   2   7     2554.74     2557.61     49.99 o 
   4   2   7      687.10      693.17     12.17 o 
   5   2   7        1.26       -0.23      5.30 o 
   6   2   7      139.27      119.59      7.32 o 
   7   2   7       60.38       69.82      4.84 o 
   8   2   7        3.12       -1.90      5.74 o 
   9   2   7       46.77       48.31      4.67 o 
  10   2   7      391.40      438.20     11.98 o 
  11   2   7       67.24       63.04      5.48 o 
  12   2   7     1546.38     1512.96     21.91 o 
  13   2   7      384.80      440.60     13.32 o 
  14   2   7       27.10       23.65      5.43 o 
  15   2   7      970.40     1033.06     20.44 o 
  16   2   7      288.35      196.55     11.32 o 
  17   2   7       24.82       20.88      5.92 o 
 -21   3   7      321.72      306.91     13.27 o 
 -20   3   7      710.50      726.39     17.81 o 
 -19   3   7      497.44      487.44     14.76 o 
 -18   3   7      495.46      498.44     14.51 o 
 -17   3   7       16.50       16.47      4.87 o 
 -16   3   7        2.89        6.97      5.87 o 
 -15   3   7      128.63      138.36      8.84 o 
 -14   3   7       68.19       59.29      5.13 o 
 -13   3   7     1175.86     1195.21     17.92 o 
 -12   3   7      409.50      397.32     11.04 o 
 -11   3   7       64.04       74.07      6.82 o 
 -10   3   7      412.09      413.10     10.46 o 
  -9   3   7      169.66      150.28      7.62 o 
  -8   3   7      296.94      308.43      9.09 o 
  -7   3   7      225.38      230.13      8.08 o 
  -6   3   7     2065.99     1083.66    939.00 o 
  -5   3   7      427.85      394.70    223.16 o 
  -4   3   7        0.51       -2.41      3.59 o 
  -3   3   7     1020.86      921.38    521.54 o 
  -2   3   7     2420.67     1464.16   1185.85 o 
  -1   3   7       65.27       57.33     41.09 o 
   0   3   7      195.65      199.29      5.52 o 
   1   3   7       62.58       67.84     11.36 o 
   2   3   7       28.44       36.58      5.34 o 
   3   3   7        7.20        1.14      5.44 o 
   4   3   7       12.15        8.31      5.55 o 
   5   3   7      158.04      179.76      8.11 o 
   6   3   7      147.86      151.24      7.76 o 
   7   3   7     2106.22     2153.34     31.58 o 
   8   3   7      676.39      641.43     13.62 o 
   9   3   7      595.98      558.26     13.37 o 
  10   3   7      105.04       84.38      7.66 o 
  11   3   7        1.96       -1.93      6.05 o 
  12   3   7      146.02      156.48      9.34 o 
  13   3   7      126.59      128.11      9.04 o 
  14   3   7       29.32       21.29      5.62 o 
  15   3   7      242.28      186.11     10.56 o 
  16   3   7       66.55       67.88      6.38 o 
  17   3   7       15.48       21.31      5.75 o 
 -21   4   7      180.43      200.10     12.21 o 
 -20   4   7        1.99        0.68      8.92 o 
 -19   4   7       72.74       74.59      6.64 o 
 -18   4   7      239.11      238.34     11.50 o 
 -17   4   7        0.40       -3.35      6.95 o 
 -16   4   7      263.16      233.66     10.84 o 
 -15   4   7      280.52      275.11     10.83 o 
 -14   4   7      262.17      251.97     10.11 o 
 -13   4   7        0.19       -3.98      5.98 o 
 -12   4   7      485.58      416.64     11.61 o 
 -11   4   7       55.59       36.35      4.53 o 
 -10   4   7        0.48       -3.00      5.50 o 
  -9   4   7       21.44       17.36      4.17 o 
  -8   4   7      145.34      158.79      7.68 o 
  -7   4   7      469.73      472.61     11.20 o 
  -6   4   7       19.60       22.29      4.03 o 
  -5   4   7      203.34      213.23      8.27 o 
  -4   4   7       84.05      102.62      6.83 o 
  -3   4   7       79.93       79.67      6.58 o 
  -2   4   7      749.06      790.08     13.12 o 
  -1   4   7      465.29      542.92     11.31 o 
   0   4   7        7.50        5.27      3.18 o 
   1   4   7      365.22      333.74     10.01 o 
   2   4   7      259.93      248.00      9.19 o 
   3   4   7      226.60      255.46      8.87 o 
   4   4   7      250.63      249.43      9.17 o 
   5   4   7      132.76      157.87      8.01 o 
   6   4   7       56.30       72.71      6.95 o 
   7   4   7       19.50       21.21      4.44 o 
   8   4   7      161.24      179.73      8.76 o 
   9   4   7      149.12      148.90      9.06 o 
  10   4   7       21.59       19.44      4.95 o 
  11   4   7        0.03        1.95      7.19 o 
  12   4   7       17.11       20.04      5.00 o 
  13   4   7      197.41      208.07     10.77 o 
  14   4   7        2.04       -3.92      7.33 o 
  15   4   7        4.32       11.61      8.07 o 
  16   4   7      361.21      318.21     13.82 o 
 -20   5   7      216.54      221.56     12.80 o 
 -19   5   7      245.78      251.34     12.58 o 
 -18   5   7      423.98      432.42     14.50 o 
 -17   5   7      888.22      915.63     19.04 o 
 -16   5   7       15.23       25.44      5.08 o 
 -15   5   7      143.38      155.59      9.38 o 
 -14   5   7      180.03      183.92      9.41 o 
 -13   5   7      128.27      144.66      8.78 o 
 -12   5   7       14.45       20.89      4.48 o 
 -11   5   7      241.05      252.68      9.73 o 
 -10   5   7       33.07       42.72      4.48 o 
  -9   5   7     1558.16     1559.75     19.89 o 
  -8   5   7      137.23      168.73      8.49 o 
  -7   5   7      125.77      105.01      7.87 o 
  -6   5   7     1684.72     1764.17     20.21 o 
  -5   5   7     1412.53     1458.11     18.26 o 
  -4   5   7      386.50      440.83     11.23 o 
  -3   5   7      491.57      537.26     11.67 o 
  -2   5   7        0.16        0.38      5.28 o 
  -1   5   7     1074.95     1182.35     16.59 o 
   0   5   7     1147.25     1224.49     39.48 o 
   1   5   7     6631.19     6942.36     77.38 o 
   2   5   7        0.21       -0.90      6.03 o 
   3   5   7       64.90       83.71      7.20 o 
   4   5   7      694.20      735.52     14.30 o 
   5   5   7      417.51      390.93     11.53 o 
   6   5   7      234.58      246.80      9.86 o 
   7   5   7      586.52      608.34     13.92 o 
   8   5   7       14.10       16.01      4.88 o 
   9   5   7       46.80       61.37      5.52 o 
  10   5   7      856.84      846.80     17.39 o 
  11   5   7        0.33       -1.00      7.25 o 
  12   5   7      102.54      112.95      9.63 o 
  13   5   7        5.80       10.26      5.28 o 
  14   5   7       89.62       74.31      6.73 o 
  15   5   7       42.09       33.31      6.38 o 
 -18   6   7      289.82      291.32     13.98 o 
 -17   6   7     1430.75     1573.12     24.84 o 
 -16   6   7        6.62        8.23      5.53 o 
 -15   6   7      835.25      872.96     18.47 o 
 -14   6   7      793.58      842.84     17.70 o 
 -13   6   7      154.65      150.34      9.78 o 
 -12   6   7      552.43      583.79     14.60 o 
 -11   6   7      528.96      551.72     13.78 o 
 -10   6   7       53.51       51.36      5.04 o 
  -9   6   7      110.45      119.13      8.29 o 
  -8   6   7       36.30       26.44      4.57 o 
  -7   6   7      431.70      477.46     12.36 o 
  -6   6   7        3.33        0.75      5.98 o 
  -5   6   7        0.46       -5.72      5.72 o 
  -4   6   7        0.03       -5.70      5.70 o 
  -3   6   7        5.06        7.94      5.79 o 
  -2   6   7      199.21      203.10      8.94 o 
  -1   6   7     1005.73     1109.05     17.19 o 
   0   6   7      180.01      183.32      6.08 o 
   1   6   7       15.90       26.58      4.59 o 
   2   6   7       21.93       21.65      4.79 o 
   3   6   7      244.33      267.42      9.99 o 
   4   6   7     1016.95     1037.86     17.35 o 
   5   6   7       64.29       74.11      7.02 o 
   6   6   7      131.29      149.86      8.77 o 
   7   6   7       76.37       68.23      5.34 o 
   8   6   7       95.67       89.76      8.38 o 
   9   6   7       30.41       42.80      5.18 o 
  10   6   7        2.10        6.54      6.45 o 
  11   6   7       34.41       43.24      5.59 o 
  12   6   7       80.66       92.69      6.74 o 
  13   6   7       10.42        8.88      6.25 o 
  14   6   7        0.68       -7.86      8.72 o 
 -17   7   7       42.42       62.58      7.42 o 
 -16   7   7      562.36      604.41     17.30 o 
 -15   7   7      935.64     1071.16     21.00 o 
 -14   7   7      790.55      887.19     19.14 o 
 -13   7   7      277.29      288.02     11.86 o 
 -12   7   7      499.62      507.73     14.25 o 
 -11   7   7       40.42       50.15      5.72 o 
 -10   7   7      361.75      406.46     13.00 o 
  -9   7   7       30.70       32.56      4.85 o 
  -8   7   7       41.56       59.30      5.53 o 
  -7   7   7        2.53        7.23      6.44 o 
  -6   7   7       43.15       31.86      4.85 o 
  -5   7   7      475.60      480.95     12.90 o 
  -4   7   7      356.21      395.12     11.61 o 
  -3   7   7      147.16      151.89      9.11 o 
  -2   7   7       71.06       89.01      7.18 o 
  -1   7   7      301.03      346.72     11.06 o 
   0   7   7       20.68       20.89      3.61 o 
   1   7   7      316.82      335.74     11.45 o 
   2   7   7      205.41      226.03     10.02 o 
   3   7   7      136.03      154.74      9.36 o 
   4   7   7      247.13      308.66     11.37 o 
   5   7   7       21.64       22.01      5.05 o 
   6   7   7       95.46      105.60      6.64 o 
   7   7   7       32.99       29.09      5.62 o 
   8   7   7        6.06       -3.82      8.12 o 
   9   7   7       13.59       19.33      5.88 o 
  10   7   7       18.40       10.83      8.74 o 
  11   7   7       51.70       35.46      6.52 o 
  12   7   7      401.33      420.03     15.20 o 
 -15   8   7       20.81       48.47      6.74 o 
 -14   8   7       64.00       64.76      7.10 o 
 -13   8   7       93.32      102.69      7.08 o 
 -12   8   7        0.08       -8.74      8.74 o 
 -11   8   7       99.78      111.12      9.69 o 
 -10   8   7      348.81      355.46     13.58 o 
  -9   8   7       24.28       29.87      5.83 o 
  -8   8   7      567.20      549.88     15.01 o 
  -7   8   7       39.15       52.19      6.20 o 
  -6   8   7       62.59       48.38      5.94 o 
  -5   8   7       56.02       59.20      5.59 o 
  -4   8   7      284.35      310.71     11.96 o 
  -3   8   7        9.91        7.13      6.52 o 
  -2   8   7       78.23       75.28      5.87 o 
  -1   8   7       87.76       93.01      8.51 o 
   0   8   7      147.39      166.10      7.07 o 
   1   8   7       92.25       97.79      8.72 o 
   2   8   7       74.21       83.76      6.45 o 
   3   8   7      231.14      271.03     11.67 o 
   4   8   7       43.31       36.95      5.98 o 
   5   8   7      201.09      188.24     11.15 o 
   6   8   7       69.96       56.95      6.75 o 
   7   8   7       55.57       66.81      6.67 o 
   8   8   7      426.94      415.06     14.22 o 
   9   8   7      208.69      220.32     12.53 o 
  10   8   7       52.11       75.01      6.50 o 
 -12   9   7        3.50        6.12      5.57 o 
 -11   9   7       27.55       27.01      6.18 o 
 -10   9   7       11.92        7.79      8.08 o 
  -9   9   7      170.99      163.37     10.92 o 
  -8   9   7      192.65      204.24     11.48 o 
  -7   9   7       47.95       47.19      6.05 o 
  -6   9   7       49.73       61.34      6.43 o 
  -5   9   7      303.04      318.28     13.03 o 
  -4   9   7       23.60       34.86      5.80 o 
  -3   9   7      647.97      696.27     17.71 o 
  -2   9   7      229.48      244.75     11.98 o 
  -1   9   7        0.13        2.94      5.68 o 
   0   9   7      186.19      208.11      8.20 o 
   1   9   7       16.25       12.90      6.10 o 
   2   9   7        0.75        2.93      8.04 o 
   3   9   7      479.30      475.87     14.70 o 
   4   9   7       13.09       23.37      5.75 o 
   5   9   7       26.40       31.61      5.83 o 
   6   9   7      215.10      197.21     11.56 o 
   7   9   7      235.41      252.52     13.01 o 
   8   9   7       91.38      106.73     10.44 o 
  -8  10   7       71.79       77.06      7.18 o 
  -7  10   7      344.31      380.31     14.48 o 
  -6  10   7      119.73      156.83     11.20 o 
  -5  10   7        1.02       -4.44      8.23 o 
  -4  10   7      182.16      196.70     11.83 o 
  -3  10   7        5.12       11.96      5.95 o 
  -2  10   7      150.15      167.90     10.83 o 
  -1  10   7       76.46      112.28     10.46 o 
   0  10   7       97.52       91.84      5.07 o 
   1  10   7      160.76      160.07     11.48 o 
   2  10   7      454.28      463.84     15.55 o 
   3  10   7      145.65      173.18     11.31 o 
   4  10   7       24.41       26.17      6.32 o 
 -22   0   8       64.37       96.03      9.21 o 
 -21   0   8      495.61      535.66     15.65 o 
 -20   0   8      233.47      214.12     11.48 o 
 -19   0   8      471.40      511.66     15.00 o 
 -18   0   8      763.26      758.20     16.95 o 
 -17   0   8       72.01       69.57      5.80 o 
 -16   0   8      725.33      686.64     15.07 o 
 -15   0   8       75.22       73.49      5.57 o 
 -14   0   8     5343.95     5038.63     71.95 o 
 -13   0   8     2110.26     2114.70     23.18 o 
 -12   0   8      175.94      159.12      8.34 o 
 -11   0   8      211.22      198.86      8.34 o 
 -10   0   8        1.36       11.15      3.66 o 
  -9   0   8      447.99      431.72     10.44 o 
  -8   0   8      989.77     1018.59     14.71 o 
  -7   0   8     2119.58     2254.57     29.13 o 
  -6   0   8      721.51      751.04     18.07 o 
  -5   0   8    10805.58    10939.32    259.41 o 
  -4   0   8     1739.38     1834.71     20.18 o 
  -3   0   8      302.35      361.20      6.45 o 
  -2   0   8     1529.58     1286.26     10.85 o 
  -1   0   8        5.81       13.39      2.50 o 
   0   0   8     1035.10      987.85     16.00 o 
   1   0   8     2164.24     2304.61     20.71 o 
   2   0   8     1386.88     1489.37     17.01 o 
   3   0   8       12.45       17.31      3.82 o 
   4   0   8      143.11      154.85      7.63 o 
   5   0   8       96.28      104.86      6.87 o 
   6   0   8       66.28       76.41      6.98 o 
   7   0   8       49.99       49.32      4.54 o 
   8   0   8       59.56       62.52      5.07 o 
   9   0   8     3298.54     3235.43     41.20 o 
  10   0   8     1582.63     1641.51     21.89 o 
  11   0   8      362.91      361.67     12.36 o 
  12   0   8       40.78       37.18      5.23 o 
  13   0   8      563.35      554.60     15.01 o 
  14   0   8       60.02       70.39      6.57 o 
  15   0   8        1.59       -3.48      7.58 o 
  16   0   8      376.86      364.50     13.58 o 
 -21   1   8      101.73       81.24      6.67 o 
 -20   1   8       93.16       66.72      6.49 o 
 -19   1   8       39.63       51.12      5.99 o 
 -18   1   8      214.96      166.86     10.42 o 
 -17   1   8      133.17      144.43      9.01 o 
 -16   1   8       10.24       14.53      4.67 o 
 -15   1   8      604.93      585.71     13.88 o 
 -14   1   8      341.07      328.63     10.73 o 
 -13   1   8      326.08      301.95     10.36 o 
 -12   1   8     1857.39     1751.61     20.75 o 
 -11   1   8     1087.61     1059.85     16.12 o 
 -10   1   8        5.19       -4.32      5.50 o 
  -9   1   8      728.21      749.56     13.32 o 
  -8   1   8      430.39      386.29     10.29 o 
  -7   1   8      410.56      419.55     10.22 o 
  -6   1   8      290.59      292.68      9.78 o 
  -5   1   8      303.54      319.59      6.35 o 
  -4   1   8      449.29      484.38      8.32 o 
  -3   1   8      512.37      526.23      7.55 o 
  -2   1   8       34.87       35.79      8.39 o 
  -1   1   8      338.78      323.35     27.41 o 
   0   1   8       13.45       16.04      2.50 o 
   1   1   8      954.36      991.19     19.22 o 
   2   1   8       25.18       20.98      3.89 o 
   3   1   8      472.35      461.45     10.91 o 
   4   1   8        6.98        3.18      5.58 o 
   5   1   8      836.24      880.38     14.45 o 
   6   1   8      317.13      326.91     10.17 o 
   7   1   8      982.68      956.97     15.76 o 
   8   1   8        0.56        6.20      5.88 o 
   9   1   8      215.86      213.81      9.61 o 
  10   1   8        5.31        1.35      6.40 o 
  11   1   8      233.04      260.49     11.11 o 
  12   1   8        0.09        3.26      7.42 o 
  13   1   8      367.66      304.93     12.76 o 
  14   1   8      197.80      190.33     11.41 o 
  15   1   8        0.78        6.85      7.67 o 
  16   1   8       94.07       86.90      6.82 o 
 -21   2   8       14.50       14.18      5.88 o 
 -20   2   8        0.10       -4.44      7.72 o 
 -19   2   8        9.66       17.65      5.24 o 
 -18   2   8      132.81      124.33      9.18 o 
 -17   2   8        3.16       -2.38      6.93 o 
 -16   2   8       23.15       17.19      4.94 o 
 -15   2   8      274.20      269.92     10.26 o 
 -14   2   8       89.71       78.65      7.63 o 
 -13   2   8     1398.31     1299.41     18.85 o 
 -12   2   8      291.05      312.95     10.41 o 
 -11   2   8      277.30      305.99      9.93 o 
 -10   2   8      601.82      554.76     12.07 o 
  -9   2   8      100.33       98.60      7.25 o 
  -8   2   8      165.29      180.26      7.63 o 
  -7   2   8      181.01      167.53      7.63 o 
  -6   2   8       18.00       27.99      3.84 o 
  -5   2   8       64.43       92.73      6.40 o 
  -4   2   8      263.24      197.11    113.13 o 
  -3   2   8       97.72       71.64     42.99 o 
  -2   2   8        1.57       -3.80      3.80 o 
  -1   2   8      790.66      551.21    382.97 o 
   0   2   8      147.10      160.43      5.28 o 
   1   2   8       30.46       39.16      4.17 o 
   2   2   8      167.55      145.11      7.67 o 
   3   2   8        8.88       12.73      3.98 o 
   4   2   8       95.19      112.09      7.37 o 
   5   2   8       29.18       39.94      4.47 o 
   6   2   8      107.15      101.89      7.37 o 
   7   2   8       35.02       30.85      4.80 o 
   8   2   8       13.81       14.68      4.52 o 
   9   2   8      862.71      862.99     16.17 o 
  10   2   8      499.07      490.21     13.27 o 
  11   2   8      215.81      222.50     10.17 o 
  12   2   8        0.49        4.00      4.94 o 
  13   2   8      299.54      289.05     12.20 o 
  14   2   8       47.52       50.36      6.00 o 
  15   2   8        0.13       10.22      7.43 o 
  16   2   8        1.01       -0.38      8.29 o 
 -21   3   8      268.01      231.41     12.65 o 
 -20   3   8       50.47       51.89      6.73 o 
 -19   3   8      155.95      189.44     10.62 o 
 -18   3   8        0.13       12.97      4.88 o 
 -17   3   8        1.26        9.09      4.75 o 
 -16   3   8       37.98       33.74      5.45 o 
 -15   3   8      680.80      673.10     15.37 o 
 -14   3   8      453.45      424.17     12.56 o 
 -13   3   8       48.76       33.00      4.68 o 
 -12   3   8     1247.46     1285.32     18.68 o 
 -11   3   8      642.98      598.77     13.03 o 
 -10   3   8      495.96      494.31     11.90 o 
  -9   3   8      502.51      567.56     12.32 o 
  -8   3   8     2427.57     2539.26     33.35 o 
  -7   3   8      157.25      182.95      8.06 o 
  -6   3   8      135.95      136.45      7.59 o 
  -5   3   8       71.30       87.53      6.47 o 
  -4   3   8       11.55       14.42      3.87 o 
  -3   3   8      161.31      167.94      7.29 o 
  -2   3   8       70.52       84.44      6.67 o 
  -1   3   8      248.18      268.11      8.94 o 
   0   3   8      225.18      244.46      6.27 o 
   1   3   8     2260.38     2187.50     30.20 o 
   2   3   8      410.14      436.31     10.74 o 
   3   3   8      324.00      326.10      9.96 o 
   4   3   8      538.09      523.18     12.08 o 
   5   3   8      346.05      339.30     10.39 o 
   6   3   8      254.57      239.14      9.74 o 
   7   3   8      340.45      322.52     10.66 o 
   8   3   8     1130.80     1084.31     17.90 o 
   9   3   8       40.99       19.55      4.97 o 
  10   3   8       41.64       46.58      5.28 o 
  11   3   8       24.66       30.30      5.12 o 
  12   3   8      303.77      300.30     12.10 o 
  13   3   8       35.30       50.65      6.00 o 
  14   3   8       19.68       11.95      8.13 o 
  15   3   8        1.36       -7.86      7.86 o 
 -20   4   8      277.11      294.80     13.27 o 
 -19   4   8        1.97       -8.49      8.49 o 
 -18   4   8       33.59       34.90      5.62 o 
 -17   4   8      450.87      474.21     14.07 o 
 -16   4   8       13.26       20.39      5.13 o 
 -15   4   8     1161.24     1144.87     19.69 o 
 -14   4   8      160.99      156.74      8.87 o 
 -13   4   8      115.42      129.30      8.28 o 
 -12   4   8      307.47      323.73     11.06 o 
 -11   4   8       36.79       29.52      4.58 o 
 -10   4   8       22.13        7.61      6.18 o 
  -9   4   8      233.57      234.38      9.47 o 
  -8   4   8     1279.73     1288.26     17.99 o 
  -7   4   8      537.05      526.42     12.00 o 
  -6   4   8      506.44      487.55     11.50 o 
  -5   4   8        1.36        2.74      5.89 o 
  -4   4   8     1449.85     1472.59     18.26 o 
  -3   4   8      137.83      125.03      7.43 o 
  -2   4   8     3604.05     3632.59     39.53 o 
  -1   4   8        4.10        7.09      6.03 o 
   0   4   8     1785.24     1794.22    142.33 o 
   1   4   8     1573.13     1595.76     19.41 o 
   2   4   8       69.75       69.53      5.09 o 
   3   4   8      557.95      565.52     12.43 o 
   4   4   8      335.93      360.34     10.74 o 
   5   4   8       76.77       87.66      7.39 o 
   6   4   8       27.59       32.77      4.69 o 
   7   4   8       40.41       65.84      5.22 o 
   8   4   8       14.22       14.48      4.62 o 
   9   4   8       28.84       23.58      5.00 o 
  10   4   8     1591.85     1599.38     23.18 o 
  11   4   8      257.00      211.71     11.26 o 
  12   4   8      186.79      163.32     10.48 o 
  13   4   8      362.00      264.94     12.73 o 
  14   4   8      213.92      146.42     11.03 o 
  15   4   8      174.26      113.38     11.07 o 
 -19   5   8       98.98      105.11     10.14 o 
 -18   5   8      176.56      177.73     11.28 o 
 -17   5   8        0.27        5.09      5.54 o 
 -16   5   8      121.20      113.80      9.46 o 
 -15   5   8      381.32      401.05     13.26 o 
 -14   5   8       11.46        7.27      5.08 o 
 -13   5   8      329.28      332.05     11.53 o 
 -12   5   8       64.03       68.76      5.34 o 
 -11   5   8      453.65      433.54     12.46 o 
 -10   5   8       17.43       20.68      4.63 o 
  -9   5   8        3.44        5.77      6.29 o 
  -8   5   8      374.58      333.93     10.58 o 
  -7   5   8       19.32       18.01      4.20 o 
  -6   5   8     1038.53     1037.44     16.61 o 
  -5   5   8      986.48     1009.08     16.27 o 
  -4   5   8      388.47      394.20     10.76 o 
  -3   5   8      580.95      660.91     13.47 o 
  -2   5   8      401.80      419.08     11.66 o 
  -1   5   8      774.19      881.06     15.50 o 
   0   5   8     1534.94     1609.43     75.58 o 
   1   5   8      673.93      687.99     14.12 o 
   2   5   8      229.69      254.85      9.78 o 
   3   5   8      913.27      995.07     16.64 o 
   4   5   8      123.63      120.84      8.06 o 
   5   5   8      162.19      156.09      8.94 o 
   6   5   8      616.40      614.91     14.42 o 
   7   5   8       37.47       40.04      5.17 o 
   8   5   8        2.43       -7.02      7.02 o 
   9   5   8      485.74      486.18     13.72 o 
  10   5   8        0.09        1.86      6.97 o 
  11   5   8      182.40      217.95     10.99 o 
  12   5   8        8.90        9.21      8.07 o 
  13   5   8       81.79       57.63      6.63 o 
  14   5   8      110.35       75.86      7.30 o 
 -18   6   8        0.48        2.16      8.81 o 
 -17   6   8       90.82       98.88      7.47 o 
 -16   6   8       74.52       72.50      7.34 o 
 -15   6   8      163.88      184.71     10.76 o 
 -14   6   8       82.12       98.45      8.62 o 
 -13   6   8      142.78      173.47      9.87 o 
 -12   6   8        2.52       -5.64      7.07 o 
 -11   6   8        0.55        6.85      6.40 o 
 -10   6   8      128.10      128.85      8.87 o 
  -9   6   8       63.54       61.49      5.22 o 
  -8   6   8        0.04        3.46      6.27 o 
  -7   6   8       47.70       55.60      5.19 o 
  -6   6   8       11.94       13.70      4.18 o 
  -5   6   8        2.82        3.79      6.18 o 
  -4   6   8      823.68      876.79     15.90 o 
  -3   6   8       21.22       20.60      4.57 o 
  -2   6   8       17.13       19.01      4.54 o 
  -1   6   8      254.61      264.63     10.39 o 
   0   6   8      102.13      117.12      5.93 o 
   1   6   8      184.91      190.44      9.37 o 
   2   6   8       54.33       64.77      5.33 o 
   3   6   8       13.33       12.48      4.74 o 
   4   6   8       67.26       67.70      5.39 o 
   5   6   8       67.28       66.67      5.69 o 
   6   6   8      213.27      227.73     10.49 o 
   7   6   8        1.74        8.02      6.72 o 
   8   6   8       45.58       44.82      5.88 o 
   9   6   8        5.73        6.95      5.48 o 
  10   6   8      191.81      214.36     11.65 o 
  11   6   8      245.44      240.04     12.16 o 
  12   6   8        2.60       17.14      6.23 o 
 -16   7   8       37.56       31.75      6.83 o 
 -15   7   8       12.05       16.40      6.57 o 
 -14   7   8      472.41      490.56     15.59 o 
 -13   7   8       20.16       26.61      5.60 o 
 -12   7   8      336.57      342.09     12.96 o 
 -11   7   8      891.48      905.34     18.70 o 
 -10   7   8      186.16      189.88     11.33 o 
  -9   7   8      255.36      301.74     11.77 o 
  -8   7   8     1094.22     1202.14     20.33 o 
  -7   7   8       22.93       31.62      5.28 o 
  -6   7   8       62.85       85.12      8.16 o 
  -5   7   8       24.91       38.63      4.98 o 
  -4   7   8        6.50       19.75      4.62 o 
  -3   7   8        1.70        1.59      6.20 o 
  -2   7   8       35.86       35.47      5.03 o 
  -1   7   8       23.87       23.92      4.85 o 
   0   7   8       57.64       63.76      7.85 o 
   1   7   8      518.77      591.02     14.77 o 
   2   7   8       13.77        9.97      7.42 o 
   3   7   8       32.80       32.67      5.54 o 
   4   7   8      203.16      210.02     10.97 o 
   5   7   8      221.41      269.39     12.18 o 
   6   7   8        0.39       -5.08      7.64 o 
   7   7   8      559.39      601.76     16.31 o 
   8   7   8      148.15      164.79     10.97 o 
   9   7   8       80.30       77.20      7.28 o 
  10   7   8      156.44      188.69     11.70 o 
  11   7   8        2.25       -1.54      9.17 o 
 -14   8   8       18.38       -4.55      9.79 o 
 -13   8   8       26.02        7.72      8.99 o 
 -12   8   8        3.84        6.74      8.24 o 
 -11   8   8       25.72       29.27      6.30 o 
 -10   8   8       95.36      100.43      9.86 o 
  -9   8   8        1.42       15.06      5.37 o 
  -8   8   8      408.73      427.91     14.28 o 
  -7   8   8       13.56       11.01      7.92 o 
  -6   8   8       68.34       63.82      6.29 o 
  -5   8   8      432.52      430.20     14.22 o 
  -4   8   8        4.84       -7.71      7.71 o 
  -3   8   8      126.22      135.50      9.76 o 
  -2   8   8      443.85      482.13     14.53 o 
  -1   8   8        5.36       -7.46      7.46 o 
   0   8   8      416.04      484.93     15.45 o 
   1   8   8        0.11       -0.63      7.54 o 
   2   8   8      308.42      342.43     13.26 o 
   3   8   8     1018.43     1131.76     21.04 o 
   4   8   8       23.27        6.52      7.82 o 
   5   8   8      234.62      280.89     12.80 o 
   6   8   8       31.78       36.26      6.12 o 
   7   8   8       60.59       75.19      6.50 o 
   8   8   8       87.68      107.94     10.53 o 
   9   8   8      147.88      165.04     11.22 o 
 -11   9   8      322.92      352.11     14.70 o 
 -10   9   8        5.01        4.05      8.31 o 
  -9   9   8      414.36      473.86     15.61 o 
  -8   9   8        3.31       15.41      5.49 o 
  -7   9   8      121.84      123.35     10.39 o 
  -6   9   8      135.18      179.70     10.98 o 
  -5   9   8        0.12        5.80      7.33 o 
  -4   9   8       48.90       69.50      6.24 o 
  -3   9   8       21.21       42.85      5.50 o 
  -2   9   8       54.92       79.13      6.47 o 
  -1   9   8       47.84       57.46      6.05 o 
   0   9   8       38.87       48.34      6.50 o 
   1   9   8        2.78        6.14      5.45 o 
   2   9   8       40.01       54.44      6.38 o 
   3   9   8        0.17       -8.37      8.37 o 
   4   9   8      359.23      410.54     15.11 o 
   5   9   8       79.51      132.11     10.22 o 
   6   9   8       22.99       16.15      6.52 o 
  -5  10   8      143.34      177.86     11.33 o 
  -4  10   8        8.14       11.01      8.36 o 
  -3  10   8       46.77       46.57      6.57 o 
  -2  10   8      162.80      206.08     12.38 o 
  -1  10   8      145.73      147.25     11.12 o 
 -21   1   9       48.00       26.39      6.60 o 
 -20   1   9       18.61       13.17      5.98 o 
 -19   1   9      451.61      462.31     14.73 o 
 -18   1   9       75.84       84.19      6.72 o 
 -17   1   9      298.01      288.71     11.93 o 
 -16   1   9       15.09        7.07      5.55 o 
 -15   1   9      375.98      349.40     11.88 o 
 -14   1   9      165.74      163.22      9.47 o 
 -13   1   9       56.81       63.46      5.24 o 
 -12   1   9     1108.08     1100.88     17.41 o 
 -11   1   9     1901.05     1978.80     22.43 o 
 -10   1   9       64.79       51.42      4.68 o 
  -9   1   9        3.82       17.47      3.79 o 
  -8   1   9      127.87      159.35      7.84 o 
  -7   1   9     1073.04     1120.78     16.00 o 
  -6   1   9        0.48        1.20      5.78 o 
  -5   1   9      730.37      716.07     13.15 o 
  -4   1   9       32.95       56.14      4.50 o 
  -3   1   9        7.42        5.12      5.70 o 
  -2   1   9      558.98      563.63     11.65 o 
  -1   1   9      765.55      787.33     13.51 o 
   0   1   9        0.00        0.14      3.78 o 
   1   1   9       27.36       42.62      4.33 o 
   2   1   9      369.34      345.46     10.26 o 
   3   1   9        2.14        5.77      5.50 o 
   4   1   9      915.33      944.65     15.64 o 
   5   1   9      326.46      301.57     10.06 o 
   6   1   9       33.00       34.27      4.38 o 
   7   1   9       55.02       39.63      5.12 o 
   8   1   9      155.46      152.89      8.92 o 
   9   1   9       59.05       70.60      5.54 o 
  10   1   9      273.26      255.51     11.31 o 
  11   1   9        0.62       -7.59      7.59 o 
  12   1   9        6.14       16.70      5.48 o 
  13   1   9      256.13      207.48     11.53 o 
  14   1   9      145.68      142.33     10.49 o 
  15   1   9      186.82      166.40     11.47 o 
 -20   2   9     1045.33      986.42     20.84 o 
 -19   2   9      778.95      729.00     18.65 o 
 -18   2   9        7.55       10.49      7.67 o 
 -17   2   9      132.95      131.81      9.06 o 
 -16   2   9        0.07        1.50      6.77 o 
 -15   2   9      648.33      629.15     15.04 o 
 -14   2   9      188.60      174.59      9.42 o 
 -13   2   9      119.49       91.06      7.76 o 
 -12   2   9       16.15       13.98      4.44 o 
 -11   2   9      582.51      509.39     12.48 o 
 -10   2   9      404.06      393.72     11.23 o 
  -9   2   9        5.40        1.60      4.14 o 
  -8   2   9     1143.00     1096.13     16.34 o 
  -7   2   9      212.21      186.26      8.02 o 
  -6   2   9      845.32      922.60     14.75 o 
  -5   2   9     1989.68     1981.56     20.80 o 
  -4   2   9      887.49      897.08     14.40 o 
  -3   2   9       22.89       15.91      4.13 o 
  -2   2   9        5.64        7.18      4.05 o 
  -1   2   9      395.54      401.23     10.38 o 
   0   2   9      121.53      122.02      5.23 o 
   1   2   9       64.99       84.59      6.92 o 
   2   2   9      238.21      231.51      8.87 o 
   3   2   9        4.45        2.25      5.79 o 
   4   2   9      855.24      817.91     14.76 o 
   5   2   9      593.85      622.36     13.46 o 
   6   2   9        9.57       -1.65      6.20 o 
   7   2   9      784.02      867.34     16.14 o 
   8   2   9     1202.10     1278.35     20.00 o 
   9   2   9      570.12      570.07     14.25 o 
  10   2   9     1327.77     1331.72     21.15 o 
  11   2   9      268.35      300.20     11.86 o 
  12   2   9       20.23       16.27      5.53 o 
  14   2   9       14.05       -0.05      8.48 o 
  15   2   9        5.64        4.60      7.89 o 
 -20   3   9        0.15       -1.53      8.23 o 
 -19   3   9      153.59      142.46     11.13 o 
 -18   3   9        5.03        9.48      7.22 o 
 -17   3   9      846.64      861.18     18.39 o 
 -16   3   9      189.93      214.39     10.81 o 
 -15   3   9       21.75       23.60      5.20 o 
 -14   3   9      398.22      363.75     12.08 o 
 -13   3   9       55.20       53.04      5.29 o 
 -12   3   9        2.84        8.49      5.82 o 
 -11   3   9       42.19       48.51      4.85 o 
 -10   3   9        4.48        4.34      5.90 o 
  -9   3   9       14.11       16.87      4.24 o 
  -8   3   9       71.03       69.55      4.79 o 
  -7   3   9        1.55       -1.51      5.68 o 
  -6   3   9       37.15       40.90      4.37 o 
  -5   3   9      855.33      843.69     14.56 o 
  -4   3   9      324.30      328.35      9.73 o 
  -3   3   9      122.07      131.89      7.98 o 
  -2   3   9      303.58      315.86     10.01 o 
  -1   3   9     2165.42     2253.01     32.10 o 
   0   3   9      237.76      246.46      9.76 o 
   1   3   9     2747.79     2756.82     35.77 o 
   2   3   9      384.92      409.79     11.11 o 
   3   3   9        5.12        2.95      5.88 o 
   4   3   9      242.12      243.35      9.41 o 
   5   3   9       45.95       49.02      5.02 o 
   6   3   9      255.30      227.68     10.19 o 
   7   3   9       45.43       50.06      5.05 o 
   8   3   9      242.72      248.89     10.78 o 
   9   3   9       40.42       43.07      5.59 o 
  10   3   9       15.76        1.56      7.28 o 
  11   3   9        0.02       -5.08      7.44 o 
  12   3   9      307.91      211.44     11.43 o 
  14   3   9       40.35       33.56      6.02 o 
 -19   4   9       64.40       45.76      6.84 o 
 -18   4   9       74.22       85.51      6.64 o 
 -17   4   9       23.26       31.53      5.83 o 
 -16   4   9       43.50       35.69      5.67 o 
 -15   4   9       15.42       19.19      4.94 o 
 -14   4   9       14.49       16.72      4.98 o 
 -13   4   9      109.64       95.88      8.49 o 
 -12   4   9      181.75      176.04      9.59 o 
 -11   4   9      273.03      233.86     10.17 o 
 -10   4   9      787.37      781.29     15.60 o 
  -9   4   9       44.10       39.08      4.82 o 
  -8   4   9        1.92       -2.70      5.69 o 
  -7   4   9        1.00       -4.45      6.09 o 
  -6   4   9        1.67        5.98      5.57 o 
  -5   4   9      706.14      770.22     14.61 o 
  -4   4   9     1084.57     1120.42     17.15 o 
  -3   4   9      225.71      192.98      8.87 o 
  -2   4   9      345.75      353.14     10.96 o 
  -1   4   9     1725.93     1782.19     21.20 o 
   0   4   9       78.92       75.91      3.81 o 
   1   4   9      111.01       94.96      7.86 o 
   2   4   9      604.31      595.30     13.43 o 
   3   4   9      190.21      199.76      9.27 o 
   4   4   9       27.13       28.43      4.73 o 
   5   4   9      310.76      322.84     10.97 o 
   6   4   9        6.67        8.66      6.57 o 
   7   4   9       29.07       28.08      5.05 o 
   8   4   9      129.85      103.03      8.82 o 
   9   4   9        9.96       21.76      5.13 o 
  10   4   9       99.17       86.97      6.44 o 
  11   4   9       60.28       37.16      6.47 o 
  12   4   9      261.36      180.78     11.06 o 
  13   4   9        9.64       -2.51      8.66 o 
 -18   5   9       27.94       11.47      8.74 o 
 -17   5   9       34.72       31.57      6.32 o 
 -16   5   9      980.54     1017.66     20.61 o 
 -15   5   9        9.22        3.60      7.15 o 
 -14   5   9     1130.12     1184.52     20.64 o 
 -13   5   9      447.37      439.55     13.41 o 
 -12   5   9      140.17      116.03      8.83 o 
 -11   5   9      134.59      171.47      9.31 o 
 -10   5   9      121.70      129.19      8.87 o 
  -9   5   9        0.20       -5.98      5.98 o 
  -8   5   9      285.47      258.67     10.22 o 
  -7   5   9       67.02       57.70      5.03 o 
  -6   5   9      436.77      429.39     12.07 o 
  -5   5   9      429.88      477.76     12.48 o 
  -4   5   9      523.27      553.49     13.25 o 
  -3   5   9      259.36      255.16     10.21 o 
  -2   5   9      756.51      797.15     15.34 o 
  -1   5   9     1896.93     2023.27     23.25 o 
   0   5   9      277.69      287.40      7.54 o 
   1   5   9       45.27       47.46      5.03 o 
   2   5   9      180.34      168.58      9.21 o 
   3   5   9      173.84      187.74      9.21 o 
   4   5   9      164.60      205.04      9.73 o 
   5   5   9        5.85       10.11      6.84 o 
   6   5   9        5.49       11.09      4.65 o 
   7   5   9       12.60        9.43      5.14 o 
   8   5   9        6.88        6.24      7.17 o 
   9   5   9        0.45        9.41      7.39 o 
  10   5   9       24.50       28.19      6.28 o 
  11   5   9       72.46       75.08      6.83 o 
  12   5   9       23.01        3.72      9.01 o 
 -17   6   9       77.65       97.89      7.73 o 
 -16   6   9       29.69       40.06      6.53 o 
 -15   6   9        5.78        7.76      8.34 o 
 -14   6   9       48.72       83.04      6.45 o 
 -13   6   9      206.51      243.78     11.37 o 
 -12   6   9       36.26       40.54      5.49 o 
 -11   6   9       12.31       10.76      7.23 o 
 -10   6   9      311.15      306.63     12.17 o 
  -9   6   9      506.89      454.29     13.60 o 
  -8   6   9     1129.37     1129.39     19.14 o 
  -7   6   9       14.28        3.80      4.74 o 
  -6   6   9        7.85        9.39      4.40 o 
  -5   6   9      156.19      172.65      9.38 o 
  -4   6   9      577.14      597.39     14.36 o 
  -3   6   9      643.20      695.18     15.45 o 
  -2   6   9      160.52      196.45      9.53 o 
  -1   6   9       41.65       49.96      5.40 o 
   0   6   9      425.34      448.14      9.19 o 
   1   6   9       71.99       64.02      5.78 o 
   2   6   9       77.45       93.20      8.51 o 
   3   6   9       23.17       13.62      5.02 o 
   4   6   9      118.16      115.69      9.61 o 
   5   6   9      454.13      479.89     14.37 o 
   6   6   9      350.15      369.30     12.85 o 
   7   6   9      373.96      411.45     13.26 o 
   8   6   9      364.33      348.00     13.37 o 
   9   6   9       69.03       67.13      6.85 o 
  10   6   9      376.93      373.13     14.96 o 
  11   6   9      169.52      154.70     12.63 o 
 -15   7   9       69.87       77.73      7.64 o 
 -14   7   9      107.19      122.17     11.16 o 
 -13   7   9        9.84       18.98      5.92 o 
 -12   7   9       10.14       -2.39      8.89 o 
 -11   7   9      393.21      443.72     14.67 o 
 -10   7   9        6.00        1.35      7.98 o 
  -9   7   9      264.01      258.47     12.01 o 
  -8   7   9      322.91      355.48     12.71 o 
  -7   7   9       21.58       39.69      5.09 o 
  -6   7   9      358.22      377.30     12.91 o 
  -5   7   9       90.28       81.07      6.13 o 
  -4   7   9      189.04      222.50     10.93 o 
  -3   7   9        4.25        5.62      6.87 o 
  -2   7   9       66.40       70.16      5.80 o 
  -1   7   9       27.75       29.91      5.32 o 
   0   7   9      328.40      356.31      9.00 o 
   1   7   9        0.06        1.01      7.61 o 
   2   7   9      129.29      147.30     10.34 o 
   3   7   9      519.95      560.54     15.76 o 
   4   7   9       90.82       91.21      7.03 o 
   5   7   9      158.12      139.68     10.42 o 
   6   7   9      270.94      295.19     13.40 o 
   7   7   9      141.91      141.12     11.61 o 
   8   7   9       48.78       50.42      6.73 o 
   9   7   9        0.71       11.09      8.24 o 
 -12   8   9       77.09       81.18      7.38 o 
 -11   8   9        7.95        0.26      8.94 o 
 -10   8   9        0.30       -3.83      8.47 o 
  -9   8   9        8.84       11.02      8.32 o 
  -8   8   9      101.48      103.09      7.04 o 
  -7   8   9        6.89       -6.64      8.62 o 
  -6   8   9       35.37       35.24      6.04 o 
  -5   8   9       50.43       55.30      6.27 o 
  -4   8   9      206.86      216.28     11.56 o 
  -3   8   9      783.11      989.54     19.89 o 
  -2   8   9        3.99       11.43      7.96 o 
  -1   8   9      140.56      175.09     10.78 o 
   0   8   9       10.67       11.20      5.66 o 
   1   8   9       37.87       49.56      6.64 o 
   2   8   9        6.08        4.74      8.06 o 
   3   8   9       11.53        5.80      5.82 o 
   4   8   9      355.89      402.33     14.36 o 
   5   8   9      112.97      123.78      9.93 o 
   6   8   9        6.68       25.92      6.44 o 
   7   8   9       21.45        9.33      5.84 o 
  -9   9   9        8.86       13.11      6.22 o 
  -8   9   9        0.22       -1.53      8.14 o 
  -7   9   9       34.14       50.45      6.24 o 
  -6   9   9        0.21       -1.05      8.01 o 
  -5   9   9       70.72       80.78      6.60 o 
  -4   9   9        0.19        7.52      7.92 o 
  -3   9   9        0.01        4.28      7.68 o 
  -2   9   9       89.12      107.18     10.38 o 
  -1   9   9       90.99       95.31      9.49 o 
   0   9   9       19.28       30.32      4.41 o 
   1   9   9       59.56       93.48      7.08 o 
   2   9   9      450.01      478.60     16.09 o 
   3   9   9        0.14       -8.56      8.56 o 
 -20   0  10      205.27      196.57     11.86 o 
 -19   0  10        3.39       -0.71      7.87 o 
 -18   0  10       14.03       22.19      5.39 o 
 -17   0  10      586.25      539.59     15.54 o 
 -16   0  10      700.23      694.31     16.64 o 
 -15   0  10     2471.22     2327.71     27.89 o 
 -14   0  10      104.82      114.59      9.21 o 
 -13   0  10     4093.44     3863.96     47.12 o 
 -12   0  10      218.17      245.28     10.28 o 
 -11   0  10     2159.72     2237.30     24.85 o 
 -10   0  10     1923.42     1793.04     21.88 o 
  -9   0  10       38.88       43.58      4.67 o 
  -8   0  10      299.72      330.02     10.37 o 
  -7   0  10      622.65      620.61     13.11 o 
  -6   0  10      276.16      284.89      9.77 o 
  -5   0  10      331.63      330.40     10.18 o 
  -4   0  10      305.85      375.47     10.59 o 
  -3   0  10        5.19        2.75      5.85 o 
  -2   0  10        2.95       -4.02      5.84 o 
  -1   0  10     1938.61     1947.26     21.63 o 
   0   0  10        1.04        3.02      4.15 o 
   1   0  10      434.70      404.20     11.37 o 
   2   0  10     3887.75     4132.89     44.94 o 
   3   0  10        1.60        0.00      6.05 o 
   4   0  10      135.41      149.80      8.32 o 
   5   0  10      290.38      283.00     10.26 o 
   6   0  10      550.43      554.89     13.80 o 
   7   0  10      137.55      137.38      8.76 o 
   8   0  10        8.41       11.77      4.74 o 
   9   0  10      251.37      255.91     11.73 o 
  10   0  10      106.59       90.95      6.43 o 
  11   0  10        7.27        8.54      7.74 o 
  12   0  10      263.12      203.17     10.96 o 
  13   0  10      119.40       95.38      6.90 o 
 -20   1  10      245.26      250.73     12.53 o 
 -19   1  10      940.37      978.06     20.74 o 
 -18   1  10       51.17       49.58      6.29 o 
 -17   1  10      396.58      348.65     13.70 o 
 -16   1  10       93.83       99.02      9.53 o 
 -15   1  10      741.13      740.29     16.82 o 
 -14   1  10        1.56        7.68      6.58 o 
 -13   1  10      922.11      850.52     16.89 o 
 -12   1  10     1205.60     1199.36     19.04 o 
 -11   1  10       14.23       29.12      4.78 o 
 -10   1  10      164.44      171.10      8.92 o 
  -9   1  10       25.94       18.55      4.69 o 
  -8   1  10        0.48       -2.49      5.83 o 
  -7   1  10      258.10      245.25      9.69 o 
  -6   1  10     1240.97     1248.57     17.82 o 
  -5   1  10      132.63      122.13      7.58 o 
  -4   1  10     1514.93     1531.38     19.35 o 
  -3   1  10        8.96        8.97      4.08 o 
  -2   1  10      281.47      273.58      9.58 o 
  -1   1  10      544.42      532.08     12.43 o 
   0   1  10       77.09       90.99      5.22 o 
   1   1  10        3.92        8.02      5.94 o 
   2   1  10       55.73       45.16      4.79 o 
   3   1  10        5.40        7.72      6.40 o 
   4   1  10      245.50      243.99     10.12 o 
   5   1  10        3.77        8.49      6.05 o 
   6   1  10       58.80       65.68      5.34 o 
   7   1  10       39.07       43.28      5.12 o 
   8   1  10      139.93      152.79      9.36 o 
   9   1  10       48.05       43.63      5.79 o 
  10   1  10       13.36        8.14      8.36 o 
  11   1  10       45.02       38.11      6.34 o 
  12   1  10        0.18       -5.48      7.82 o 
  13   1  10        3.38       -5.43      7.96 o 
 -19   2  10        0.02       -1.73      8.11 o 
 -18   2  10       67.32       65.63      6.27 o 
 -17   2  10       41.88       44.88      6.07 o 
 -16   2  10      536.23      517.96     14.97 o 
 -15   2  10       77.61       62.70      5.93 o 
 -14   2  10       35.40       31.85      5.40 o 
 -13   2  10        0.43        0.88      6.63 o 
 -12   2  10      137.94      128.22      8.83 o 
 -11   2  10      275.26      300.49     10.71 o 
 -10   2  10      158.76      152.19      8.88 o 
  -9   2  10      203.86      179.03      9.12 o 
  -8   2  10       26.28       33.55      4.63 o 
  -7   2  10      188.74      196.19      8.83 o 
  -6   2  10      263.10      275.26      9.56 o 
  -5   2  10      196.64      212.53      9.13 o 
  -4   2  10      545.43      548.28     12.78 o 
  -3   2  10     1031.90     1046.17     16.60 o 
  -2   2  10       87.85       98.79      7.24 o 
  -1   2  10       62.13       84.51      6.95 o 
   0   2  10      160.49      170.17      6.26 o 
   1   2  10       74.28       87.32      7.67 o 
   2   2  10      356.42      369.21     11.27 o 
   3   2  10       79.36       67.76      5.24 o 
   4   2  10       63.86       54.05      5.33 o 
   5   2  10       48.85       53.20      5.13 o 
   6   2  10       79.97       95.94      8.22 o 
   7   2  10      606.92      608.49     14.66 o 
   8   2  10       11.59       21.81      5.02 o 
   9   2  10      396.12      378.91     13.27 o 
  10   2  10      127.02      126.50      9.64 o 
  11   2  10        1.46       -7.38      8.08 o 
  13   2  10        8.53       -1.11      8.23 o 
 -19   3  10      105.04       95.56      6.85 o 
 -18   3  10       90.14       98.25      7.59 o 
 -17   3  10      762.72      737.36     17.74 o 
 -16   3  10      549.36      504.99     14.96 o 
 -15   3  10      151.31      156.42      9.77 o 
 -14   3  10       88.66       90.50      8.23 o 
 -13   3  10       16.85       33.79      4.84 o 
 -12   3  10      136.30      146.69      8.83 o 
 -11   3  10      216.14      211.72     10.33 o 
 -10   3  10       15.23       26.07      4.64 o 
  -9   3  10       91.39       81.05      7.35 o 
  -8   3  10       13.78        2.54      6.32 o 
  -7   3  10     1033.58     1003.36     16.87 o 
  -6   3  10      176.66      160.58      8.69 o 
  -5   3  10        9.55        9.79      4.17 o 
  -4   3  10      281.06      291.28     10.03 o 
  -3   3  10      329.72      344.67     10.56 o 
  -2   3  10       72.55       74.49      5.30 o 
  -1   3  10      584.50      584.02     13.45 o 
   0   3  10     1668.07     1824.96     69.60 o 
   1   3  10      228.13      271.95     10.21 o 
   2   3  10      138.89      144.75      8.62 o 
   3   3  10        0.21       -1.90      6.49 o 
   4   3  10        0.42       -2.93      6.39 o 
   5   3  10      173.04      163.95      9.79 o 
   6   3  10       16.89       14.47      5.00 o 
   7   3  10       11.43        6.20      7.39 o 
   8   3  10       29.43       40.70      5.57 o 
   9   3  10      919.34      966.11     19.19 o 
  10   3  10      170.03      181.13     11.02 o 
  11   3  10      492.17      362.73     13.88 o 
  12   3  10        1.79       -3.54      8.39 o 
 -18   4  10       37.03       30.17      6.75 o 
 -17   4  10       89.54      107.99      9.79 o 
 -16   4  10      124.29      103.51      7.29 o 
 -15   4  10        1.60        6.87      6.90 o 
 -14   4  10      261.99      303.64     12.07 o 
 -13   4  10      135.61      155.19      9.67 o 
 -12   4  10       72.60       75.59      5.74 o 
 -11   4  10      214.37      208.78     10.06 o 
 -10   4  10     1130.82     1168.99     19.38 o 
  -9   4  10       16.02       24.04      4.75 o 
  -8   4  10      389.67      456.87     12.78 o 
  -7   4  10      624.98      590.42     13.82 o 
  -6   4  10        3.90        3.54      6.47 o 
  -5   4  10      825.83      876.79     16.20 o 
  -4   4  10      231.24      231.97      9.67 o 
  -3   4  10      439.82      444.50     12.13 o 
  -2   4  10      307.47      338.39     11.04 o 
  -1   4  10       66.38       84.17      7.66 o 
   0   4  10      295.39      297.55     11.45 o 
   1   4  10        9.59       19.95      4.59 o 
   2   4  10      431.70      439.87     12.67 o 
   3   4  10      423.48      431.25     12.83 o 
   4   4  10      537.76      555.51     14.46 o 
   5   4  10      495.06      541.30     14.31 o 
   6   4  10      376.07      360.52     12.62 o 
   7   4  10      425.50      424.16     13.61 o 
   8   4  10      169.58      150.61     10.49 o 
   9   4  10        9.08        9.43      7.77 o 
  10   4  10       23.18       22.82      6.20 o 
  11   4  10       10.10       14.73      5.70 o 
  12   4  10       24.12       16.12      6.69 o 
 -17   5  10      493.88      572.19     17.47 o 
 -16   5  10        4.20        3.89      6.17 o 
 -15   5  10       15.03       17.94      5.83 o 
 -14   5  10       64.60       72.55      5.94 o 
 -13   5  10      147.41      156.34     10.21 o 
 -12   5  10      232.42      260.60     11.23 o 
 -11   5  10        1.49       -4.33      7.13 o 
 -10   5  10       60.04       61.52      5.44 o 
  -9   5  10      376.37      426.13     12.85 o 
  -8   5  10       41.25       31.73      5.44 o 
  -7   5  10      121.19      127.30      8.87 o 
  -6   5  10       19.81       26.46      4.77 o 
  -5   5  10      141.51      136.63      8.64 o 
  -4   5  10      416.53      402.36     12.00 o 
  -3   5  10       21.45       15.65      5.08 o 
  -2   5  10        3.19        3.77      4.68 o 
  -1   5  10      157.06      143.66      9.17 o 
   0   5  10      119.39      115.33      6.14 o 
   1   5  10      417.16      466.54     13.26 o 
   2   5  10       14.87        0.53      7.22 o 
   3   5  10       28.49       32.83      5.24 o 
   4   5  10       11.26       11.92      5.04 o 
   5   5  10       37.26       40.64      5.73 o 
   6   5  10        0.31       -7.33      7.33 o 
   7   5  10       42.72       26.99      5.77 o 
   8   5  10       71.25       46.06      6.40 o 
   9   5  10        2.34        8.47      8.24 o 
  10   5  10      259.19      273.86     12.82 o 
 -15   6  10       64.31       86.75      6.87 o 
 -14   6  10       40.22       46.03      6.60 o 
 -13   6  10       40.00       40.60      6.28 o 
 -12   6  10       45.59       38.05      6.14 o 
 -11   6  10       28.55       35.21      5.60 o 
 -10   6  10       49.64       58.30      5.80 o 
  -9   6  10      108.24       94.31      9.21 o 
  -8   6  10        1.53       -2.03      8.08 o 
  -7   6  10      662.01      673.74     15.87 o 
  -6   6  10        3.31       10.39      7.27 o 
  -5   6  10       16.23        7.40      7.43 o 
  -4   6  10      129.29      109.71      9.16 o 
  -3   6  10       59.14       64.78      5.68 o 
  -2   6  10      542.92      620.06     15.45 o 
  -1   6  10       17.16       17.89      5.24 o 
   0   6  10      421.68      424.69      9.70 o 
   1   6  10       42.13       48.03      5.92 o 
   2   6  10       59.92       67.91      6.28 o 
   3   6  10       33.57       36.85      6.09 o 
   4   6  10      199.10      236.87     11.86 o 
   5   6  10       38.00       56.49      6.47 o 
   6   6  10      215.00      266.83     12.58 o 
   7   6  10      128.37      133.01     10.83 o 
   8   6  10        2.24        3.49      9.29 o 
   9   6  10        5.88        8.91      8.72 o 
 -13   7  10       24.05       24.07      6.72 o 
 -12   7  10      120.27      113.61      7.69 o 
 -11   7  10        4.93       -8.03      8.74 o 
 -10   7  10       52.92       65.43      6.74 o 
  -9   7  10       73.00       67.28      6.88 o 
  -8   7  10        0.55        7.71      5.63 o 
  -7   7  10      256.85      282.30     12.73 o 
  -6   7  10        4.56        9.74      7.68 o 
  -5   7  10      322.51      373.46     13.32 o 
  -4   7  10       25.32       43.72      5.80 o 
  -3   7  10       72.67       85.19      6.28 o 
  -2   7  10      207.89      254.91     11.70 o 
  -1   7  10       96.73      109.21      9.92 o 
   0   7  10      206.62      198.32     15.12 o 
   1   7  10       66.71       68.20      6.82 o 
   2   7  10      234.61      285.32     12.32 o 
   3   7  10       50.33       44.51      6.49 o 
   4   7  10       19.09       33.03      6.30 o 
   5   7  10       76.76      113.63     10.31 o 
   6   7  10       72.69       75.09      6.92 o 
   7   7  10       62.59       50.08      7.13 o 
 -10   8  10      294.79      372.81     14.73 o 
  -9   8  10        1.16        5.19      9.13 o 
  -8   8  10      230.56      293.80     13.36 o 
  -7   8  10       93.87      108.02     10.42 o 
  -6   8  10       18.80       13.12      9.32 o 
  -5   8  10      257.76      305.42     13.15 o 
  -4   8  10      435.00      504.05     16.39 o 
  -3   8  10      112.88      149.09     11.45 o 
  -2   8  10       27.90       42.72      6.49 o 
  -1   8  10       53.55       62.44      6.93 o 
   0   8  10       39.97       48.25      4.62 o 
   1   8  10       59.45       80.39      6.90 o 
   2   8  10      273.74      291.05     12.93 o 
   3   8  10       45.24       47.46      6.77 o 
   4   8  10      353.78      384.48     14.94 o 
 -19   1  11      127.82      113.79     10.87 o 
 -18   1  11      106.77       94.23      6.93 o 
 -17   1  11      147.45      144.77      9.93 o 
 -16   1  11       16.28       22.72      6.14 o 
 -15   1  11      211.29      199.81     11.35 o 
 -14   1  11        2.75       15.29      5.48 o 
 -13   1  11      885.66      842.39     17.89 o 
 -12   1  11       12.20       17.36      4.98 o 
 -11   1  11      459.85      460.07     13.60 o 
 -10   1  11      154.99      177.09      9.01 o 
  -9   1  11     1027.89      985.79     17.75 o 
  -8   1  11        3.35        4.35      6.27 o 
  -7   1  11      967.50     1013.43     17.32 o 
  -6   1  11      250.45      252.00      9.97 o 
  -5   1  11       13.94       16.21      4.57 o 
  -4   1  11       93.51       88.30      7.71 o 
  -3   1  11       43.80       47.28      4.85 o 
  -2   1  11       26.65       22.08      4.72 o 
  -1   1  11      319.60      320.58     11.15 o 
   0   1  11       24.91       33.93      4.46 o 
   1   1  11        0.00       -1.11      6.43 o 
   2   1  11      444.58      461.90     12.87 o 
   3   1  11        0.57        5.39      6.35 o 
   4   1  11        5.48       -7.28      7.28 o 
   5   1  11      420.54      422.64     12.80 o 
   6   1  11      188.59      187.33     11.03 o 
   7   1  11      111.45       96.09      9.26 o 
   8   1  11      717.48      698.23     17.02 o 
   9   1  11      271.68      260.51     12.10 o 
  10   1  11        2.10        5.98      7.56 o 
  11   1  11       14.17       14.02      5.67 o 
  12   1  11       96.73       70.61      7.13 o 
 -18   2  11      345.81      379.71     14.40 o 
 -17   2  11      187.38      171.67     11.65 o 
 -16   2  11     1083.60     1015.35     20.38 o 
 -15   2  11      118.74      120.97      9.71 o 
 -14   2  11      587.87      555.69     15.31 o 
 -13   2  11     1260.05     1228.67     20.76 o 
 -12   2  11       94.04       66.34      6.04 o 
 -11   2  11       51.84       50.10      5.34 o 
 -10   2  11       27.81       28.43      5.25 o 
  -9   2  11       10.48        2.93      6.88 o 
  -8   2  11       18.66       16.05      4.62 o 
  -7   2  11      318.94      302.38     10.83 o 
  -6   2  11      112.58      126.37      8.11 o 
  -5   2  11       58.07       59.34      5.15 o 
  -4   2  11     1380.78     1441.34     20.46 o 
  -3   2  11        7.84       11.53      4.48 o 
  -2   2  11      300.36      265.49     10.31 o 
  -1   2  11      143.30      128.00      8.98 o 
   0   2  11     3525.43     3734.09     48.92 o 
   1   2  11      396.05      442.51     12.77 o 
   2   2  11      721.98      742.99     15.62 o 
   3   2  11       84.30       79.28      5.78 o 
   4   2  11       10.70        5.95      6.97 o 
   5   2  11      647.45      661.47     15.55 o 
   6   2  11      289.57      302.78     11.83 o 
   7   2  11       52.57       47.98      5.85 o 
   8   2  11       76.72       81.39      6.62 o 
  10   2  11       21.59        8.66      5.85 o 
  11   2  11      117.54       74.55      6.62 o 
 -18   3  11       45.03       38.93      6.27 o 
 -17   3  11        0.47       10.98      5.24 o 
 -16   3  11        0.24       10.52      7.44 o 
 -15   3  11      107.55      105.43      9.71 o 
 -14   3  11       49.88       48.47      6.02 o 
 -13   3  11       77.10       73.46      5.82 o 
 -12   3  11        6.00       -4.34      7.20 o 
 -11   3  11      258.10      249.71     10.83 o 
 -10   3  11      529.47      541.42     14.02 o 
  -9   3  11       45.05       32.57      5.34 o 
  -8   3  11      120.28      125.02      8.81 o 
  -7   3  11      641.28      625.67     14.57 o 
  -6   3  11       92.66       90.12      8.52 o 
  -5   3  11      145.38      157.83      9.33 o 
  -4   3  11        0.13        7.15      5.95 o 
  -3   3  11        0.59        9.68      4.43 o 
  -2   3  11     1394.16     1517.50     21.18 o 
  -1   3  11       40.12       49.37      5.12 o 
   0   3  11       16.94       16.96      4.68 o 
   1   3  11      208.90      211.97     10.32 o 
   2   3  11       15.99       18.14      4.97 o 
   3   3  11      189.03      207.78     10.29 o 
   4   3  11       21.77       12.26      5.14 o 
   5   3  11       95.44       89.51      8.68 o 
   6   3  11       71.25       81.30      6.25 o 
   7   3  11        7.07        8.77      7.93 o 
   8   3  11        8.83       12.16      8.36 o 
   9   3  11      157.67      154.09     11.30 o 
  10   3  11       14.01        6.99      8.67 o 
  11   3  11      358.61      282.35     13.03 o 
 -17   4  11        4.86       -1.99      9.13 o 
 -16   4  11        4.91       19.29      6.00 o 
 -15   4  11       42.34       31.72      6.25 o 
 -14   4  11       34.97       34.84      6.07 o 
 -13   4  11      123.07      128.06      9.61 o 
 -12   4  11       25.28       19.78      5.39 o 
 -11   4  11      128.36      117.49      9.19 o 
 -10   4  11      470.14      438.27     13.53 o 
  -9   4  11        2.22       -5.89      6.88 o 
  -8   4  11      144.50      158.23      9.19 o 
  -7   4  11      488.74      463.81     13.41 o 
  -6   4  11       21.79       13.12      5.37 o 
  -5   4  11        0.01        7.87      6.27 o 
  -4   4  11       23.30       23.87      5.14 o 
  -3   4  11       31.78       36.84      5.29 o 
  -2   4  11      129.70      167.15      9.29 o 
  -1   4  11      560.27      609.52     14.67 o 
   0   4  11       81.24       83.02      7.70 o 
   1   4  11       22.54       26.76      5.25 o 
   2   4  11       43.59       27.32      5.15 o 
   3   4  11        3.03       10.19      4.78 o 
   4   4  11      123.35      108.06      9.17 o 
   5   4  11       14.35        3.59      7.51 o 
   6   4  11        2.86        2.58      7.68 o 
   7   4  11      492.54      376.45     14.13 o 
   8   4  11      144.66      140.52     10.57 o 
   9   4  11       57.14       53.65      6.75 o 
  10   4  11        3.65       11.01      5.82 o 
 -15   5  11       20.15       29.23      6.15 o 
 -14   5  11       37.83       31.66      6.02 o 
 -13   5  11       91.61       72.22      6.95 o 
 -12   5  11       70.20       62.27      6.69 o 
 -11   5  11       89.13       98.49      8.86 o 
 -10   5  11      266.47      294.82     12.42 o 
  -9   5  11     1186.09     1170.31     20.76 o 
  -8   5  11       12.57       19.43      5.32 o 
  -7   5  11      240.14      265.13     11.51 o 
  -6   5  11       42.17       53.10      5.65 o 
  -5   5  11      140.59      133.21      9.33 o 
  -4   5  11      124.00      146.40      9.61 o 
  -3   5  11      116.28      106.91      9.06 o 
  -2   5  11      177.28      162.47      9.91 o 
  -1   5  11       79.06       87.07      8.53 o 
   0   5  11       98.14      100.64      6.40 o 
   1   5  11       13.79        8.82      5.12 o 
   2   5  11       17.75       14.38      5.35 o 
   3   5  11      341.67      313.47     12.70 o 
   4   5  11       11.12        6.84      8.01 o 
   5   5  11       18.92       24.58      5.99 o 
   6   5  11      266.81      295.06     13.62 o 
   7   5  11       22.98       12.78      8.69 o 
   8   5  11      324.96      324.19     13.82 o 
 -14   6  11        7.79       -0.10      8.77 o 
 -13   6  11      506.41      558.11     16.84 o 
 -12   6  11      159.88      132.48     10.82 o 
 -11   6  11       33.77       26.26      6.44 o 
 -10   6  11      306.25      306.82     13.37 o 
  -9   6  11       37.76       31.20      6.23 o 
  -8   6  11       11.43        6.57      7.68 o 
  -7   6  11       96.86       99.65      9.44 o 
  -6   6  11       40.86       38.58      5.92 o 
  -5   6  11      236.15      276.21     12.07 o 
  -4   6  11      225.56      244.00     11.33 o 
  -3   6  11      863.22      890.96     18.65 o 
  -2   6  11        0.01       10.02      7.93 o 
  -1   6  11      848.36      867.31     18.66 o 
   0   6  11       89.33       98.94     16.38 o 
   1   6  11      164.87      135.68     10.59 o 
   2   6  11      523.57      519.35     16.06 o 
   3   6  11      145.12      130.15     11.06 o 
   4   6  11       14.58       26.93      6.30 o 
   5   6  11      475.71      451.43     15.74 o 
   6   6  11        5.58        6.98      9.69 o 
   7   6  11       29.44       39.01      6.75 o 
 -11   7  11        0.19       -8.29      9.42 o 
 -10   7  11      185.26      178.01     12.01 o 
  -9   7  11       47.13       50.93      6.87 o 
  -8   7  11      180.18      164.89     11.95 o 
  -7   7  11      354.77      362.09     14.41 o 
  -6   7  11       37.28       54.04      6.67 o 
  -5   7  11      155.11      127.19     11.07 o 
  -4   7  11       62.72       75.64      7.18 o 
  -3   7  11       20.66       39.61      6.35 o 
  -2   7  11      853.81     1000.54     20.55 o 
  -1   7  11        7.81       28.98      6.27 o 
   0   7  11      364.29      403.80     28.48 o 
   1   7  11      102.89      112.56      7.59 o 
   2   7  11        6.90        2.05      9.37 o 
   3   7  11        0.43       -0.74      9.08 o 
   4   7  11       61.42       90.95      7.76 o 
  -6   8  11       30.21        4.27      9.54 o 
  -5   8  11       10.75       22.67      6.19 o 
  -4   8  11        3.00        0.33      8.72 o 
  -3   8  11        9.02       12.67      9.61 o 
  -2   8  11      160.35      183.50     12.12 o 
  -1   8  11        7.17       16.52      6.64 o 
 -17   0  12      337.11      252.77     12.86 o 
 -16   0  12      487.82      503.38     15.39 o 
 -15   0  12      237.98      227.48     11.93 o 
 -14   0  12      295.26      284.34     12.51 o 
 -13   0  12        0.50       -7.64      8.73 o 
 -12   0  12      755.19      785.10     17.27 o 
 -11   0  12      223.53      252.45     11.48 o 
 -10   0  12      110.17       78.00      6.27 o 
  -9   0  12      184.02      161.21      9.73 o 
  -8   0  12      649.39      637.87     15.12 o 
  -7   0  12       28.41       32.83      5.13 o 
  -6   0  12     1612.97     1603.59     22.38 o 
  -5   0  12       58.71       67.45      5.65 o 
  -4   0  12      145.95      140.36      9.14 o 
  -3   0  12       83.17       86.48      8.14 o 
  -2   0  12     1216.85     1066.61     18.46 o 
  -1   0  12      264.53      272.15     11.27 o 
   0   0  12      225.93      258.18     11.31 o 
   1   0  12      100.02      134.39      8.83 o 
   2   0  12        4.71       -7.29      7.84 o 
   3   0  12        3.91        3.56      7.44 o 
   4   0  12       18.54       19.64      5.62 o 
   5   0  12        1.20       10.41      7.69 o 
   6   0  12      145.48      166.84     10.98 o 
   7   0  12      776.54      598.04     16.54 o 
   8   0  12      683.84      542.00     16.15 o 
   9   0  12       59.28       55.21      6.83 o 
  10   0  12       34.98       18.04      6.17 o 
 -17   1  12       55.33       61.38      6.53 o 
 -16   1  12       59.03       47.76      6.49 o 
 -15   1  12       27.52       12.00      8.76 o 
 -14   1  12      190.16      196.40     11.43 o 
 -13   1  12       69.65       74.56      6.44 o 
 -12   1  12      933.19      885.94     18.81 o 
 -11   1  12       67.30       73.25      6.34 o 
 -10   1  12      200.89      217.77     10.67 o 
  -9   1  12      292.63      274.44     11.20 o 
  -8   1  12       67.95       62.40      5.65 o 
  -7   1  12       51.16       59.44      5.53 o 
  -6   1  12      356.76      316.64     11.81 o 
  -5   1  12      109.28       97.20      8.72 o 
  -4   1  12       45.19       42.82      5.33 o 
  -3   1  12      419.83      412.62     12.70 o 
  -2   1  12       39.29       44.23      5.30 o 
  -1   1  12       24.18       20.54      5.12 o 
   0   1  12      405.48      442.00     10.82 o 
   1   1  12      115.84      143.91      9.78 o 
   2   1  12      139.37      123.26      9.39 o 
   3   1  12      374.91      352.70     12.43 o 
   4   1  12      104.10       83.87      6.12 o 
   5   1  12        4.27        6.47      5.12 o 
   6   1  12       24.24       11.50      8.23 o 
   7   1  12       22.75       20.78      5.74 o 
   8   1  12      329.41      308.65     13.23 o 
   9   1  12        0.19        0.78      8.13 o 
 -17   2  12      230.68      220.76     12.15 o 
 -16   2  12       37.53       34.87      6.15 o 
 -15   2  12        0.24       -8.12      8.12 o 
 -14   2  12       13.25       14.42      5.43 o 
 -13   2  12       74.19       58.11      6.44 o 
 -12   2  12       61.85       57.55      6.22 o 
 -11   2  12        5.15        2.80      7.40 o 
 -10   2  12        7.54       -2.83      7.76 o 
  -9   2  12       49.98       31.82      5.40 o 
  -8   2  12       40.55       41.40      5.48 o 
  -7   2  12       10.33        9.74      6.95 o 
  -6   2  12       15.17       17.67      4.79 o 
  -5   2  12        2.73       -4.25      6.64 o 
  -4   2  12       74.88       90.86      8.87 o 
  -3   2  12      407.90      403.37     12.88 o 
  -2   2  12       29.24       32.31      5.18 o 
  -1   2  12      808.63      825.93     17.01 o 
   0   2  12        3.39       -1.35      5.10 o 
   1   2  12      572.86      523.23     14.48 o 
   2   2  12        4.00        6.25      7.27 o 
   3   2  12      433.28      411.15     13.60 o 
   4   2  12       87.63       84.78      6.40 o 
   5   2  12       13.07       17.59      5.39 o 
   6   2  12       44.11       31.73      6.00 o 
   7   2  12        3.41        3.73      7.88 o 
   8   2  12      252.03      219.76     12.21 o 
   9   2  12        2.79        8.49      8.48 o 
 -16   3  12        2.49       11.87      8.37 o 
 -15   3  12      147.35      117.60     10.52 o 
 -14   3  12        1.22        1.46      7.37 o 
 -13   3  12      129.70      158.64     10.63 o 
 -12   3  12       76.48       79.64      6.52 o 
 -11   3  12      421.10      376.57     13.20 o 
 -10   3  12       29.66       26.63      5.44 o 
  -9   3  12      429.64      478.34     13.73 o 
  -8   3  12       14.36        8.68      5.42 o 
  -7   3  12        6.42        6.83      7.35 o 
  -6   3  12      201.91      230.26     10.94 o 
  -5   3  12      242.33      252.37     10.88 o 
  -4   3  12       38.18       44.14      5.39 o 
  -3   3  12      102.61      101.87      6.25 o 
  -2   3  12      155.67      161.03     10.22 o 
  -1   3  12        7.33       10.42      7.10 o 
   0   3  12       24.43       11.01      4.50 o 
   1   3  12        4.37        2.95      5.25 o 
   2   3  12       18.73        4.99      7.62 o 
   3   3  12      387.69      358.69     13.36 o 
   4   3  12      241.84      211.07     11.47 o 
   5   3  12      295.15      217.66     11.77 o 
   6   3  12        1.09        4.40      8.12 o 
   7   3  12        1.66        2.09      8.09 o 
   8   3  12      221.82      211.07     12.67 o 
 -15   4  12      176.31      157.54     11.15 o 
 -14   4  12       17.04       11.13      8.84 o 
 -13   4  12       57.58       51.08      6.23 o 
 -12   4  12        1.43        0.30      7.76 o 
 -11   4  12       31.21       37.73      6.09 o 
 -10   4  12      502.94      481.96     14.50 o 
  -9   4  12       26.42       31.10      5.67 o 
  -8   4  12      112.84       80.08      6.45 o 
  -7   4  12      738.55      740.85     17.04 o 
  -6   4  12      276.71      265.23     11.97 o 
  -5   4  12      113.31      114.33      8.92 o 
  -4   4  12      134.85      177.07     10.07 o 
  -3   4  12     1340.58     1360.79     22.06 o 
  -2   4  12      194.00      209.99     10.99 o 
  -1   4  12      141.58      156.21     10.16 o 
   0   4  12       46.11       40.56     10.02 o 
   1   4  12        4.84       -4.75      7.28 o 
   2   4  12       35.66       25.42      5.50 o 
   3   4  12        3.02       -0.91      7.83 o 
   4   4  12       83.52       36.76      6.20 o 
   5   4  12       79.05       43.69      6.08 o 
   6   4  12      666.02      543.35     16.50 o 
   7   4  12       41.63       44.40      7.04 o 
 -13   5  12       23.84       38.26      6.29 o 
 -12   5  12      148.68      140.57     11.28 o 
 -11   5  12      425.11      418.75     14.60 o 
 -10   5  12       25.00       22.23      6.05 o 
  -9   5  12      378.89      364.77     13.77 o 
  -8   5  12       19.02       16.49      5.67 o 
  -7   5  12       38.50       31.06      5.39 o 
  -6   5  12      105.33       90.16      8.83 o 
  -5   5  12       61.33       74.70      6.08 o 
  -4   5  12      121.98      111.99      9.82 o 
  -3   5  12       71.17       69.75      6.27 o 
  -2   5  12      404.44      396.46     13.70 o 
  -1   5  12       18.69        3.25      8.31 o 
   0   5  12       81.86       79.50      4.75 o 
   1   5  12       35.88       20.64      6.10 o 
   2   5  12      147.48      104.20      7.17 o 
   3   5  12        1.63       -7.30      8.59 o 
   4   5  12      111.10       88.21      7.13 o 
   5   5  12       63.73       65.34      6.72 o 
   6   5  12       25.55        9.16      9.67 o 
 -11   6  12        3.96       -8.91      8.91 o 
 -10   6  12      162.45      166.30     11.07 o 
  -9   6  12       27.23       35.49      6.23 o 
  -8   6  12       79.47       80.13      6.85 o 
  -7   6  12      129.94      127.94     11.03 o 
  -6   6  12      173.43      199.30     12.10 o 
  -5   6  12      130.60      126.81     10.87 o 
  -4   6  12        1.73       -3.93      9.13 o 
  -3   6  12      466.17      544.59     16.62 o 
  -2   6  12        5.48       -6.87      8.91 o 
  -1   6  12       35.94       41.15      6.39 o 
   0   6  12        0.35       -6.92      6.92 o 
   1   6  12       35.70       12.90      9.07 o 
   2   6  12      310.12      246.89     12.82 o 
   3   6  12       20.50       14.63      6.27 o 
  -7   7  12        5.77        0.49      9.39 o 
  -6   7  12       12.28       10.07      9.31 o 
  -5   7  12      152.51      179.83     12.75 o 
  -4   7  12       24.48       22.11      7.00 o 
  -3   7  12        0.02       -4.53      9.28 o 
  -2   7  12       79.30      103.64      7.79 o 
  -1   7  12      244.84      262.91     13.40 o 
 -15   1  13      474.38      445.03     15.41 o 
 -14   1  13      128.00      116.13      7.37 o 
 -13   1  13       35.18       27.33      6.09 o 
 -12   1  13      559.09      559.34     16.24 o 
 -11   1  13       14.09       20.91      5.87 o 
 -10   1  13       78.66       92.10      6.85 o 
  -9   1  13       59.75       57.48      6.47 o 
  -8   1  13       13.40        7.54      7.87 o 
  -7   1  13      344.03      363.42     13.21 o 
  -6   1  13       43.11       41.38      6.12 o 
  -5   1  13      213.49      205.81     11.20 o 
  -4   1  13       67.19       62.14      6.45 o 
  -3   1  13      739.80      809.32     17.74 o 
  -2   1  13      621.31      631.36     16.07 o 
  -1   1  13      185.03      187.81     11.06 o 
   0   1  13       93.48       89.59      4.72 o 
   1   1  13     1275.77     1317.61     22.47 o 
   2   1  13       67.84       58.65      6.55 o 
   3   1  13       60.10       50.38      5.89 o 
   4   1  13       11.57       10.28      8.04 o 
   5   1  13      116.66      117.58      9.96 o 
   6   1  13        2.87        7.71      7.58 o 
   7   1  13        0.01       -7.17      8.21 o 
 -15   2  13       90.67       66.53      7.00 o 
 -14   2  13      270.23      249.69     12.70 o 
 -13   2  13       39.13       27.56      6.30 o 
 -12   2  13     1163.47     1114.84     21.61 o 
 -11   2  13       56.75       54.75      6.22 o 
 -10   2  13      331.19      308.55     12.80 o 
  -9   2  13       78.27      104.60      8.96 o 
  -8   2  13      705.37      722.94     17.06 o 
  -7   2  13       21.45       13.45      5.78 o 
  -6   2  13      866.62      901.20     18.50 o 
  -5   2  13      264.49      237.45     11.58 o 
  -4   2  13       11.93       19.93      5.12 o 
  -3   2  13       77.68       71.44      6.57 o 
  -2   2  13      263.62      265.69     11.77 o 
  -1   2  13       74.52       72.81      6.29 o 
   0   2  13       22.68       35.63      8.90 o 
   1   2  13      178.37      168.90     11.32 o 
   2   2  13        0.09       -8.12      8.12 o 
   3   2  13      131.12      104.52     10.01 o 
   4   2  13      297.20      227.38     11.66 o 
   5   2  13       25.75       19.69      6.20 o 
   6   2  13      133.59      105.96     10.23 o 
 -14   3  13       25.83       22.47      6.37 o 
 -13   3  13      436.45      353.44     14.41 o 
 -12   3  13        2.52        8.56      8.23 o 
 -11   3  13       10.50       -3.40      8.38 o 
 -10   3  13       85.86       79.03      6.64 o 
  -9   3  13       31.07       32.33      5.80 o 
  -8   3  13        1.79        7.89      7.33 o 
  -7   3  13      271.49      260.85     11.95 o 
  -6   3  13        0.31       -1.63      7.42 o 
  -5   3  13      128.61      124.01     10.36 o 
  -4   3  13      348.56      343.41     13.50 o 
  -3   3  13       34.23       41.77      5.78 o 
  -2   3  13      160.06      148.05     10.21 o 
  -1   3  13       87.14       88.50      6.48 o 
   0   3  13        2.38        6.11      4.24 o 
   1   3  13      138.99       91.84      6.65 o 
   2   3  13       11.39        7.19      7.77 o 
   3   3  13        0.10        5.67      8.09 o 
   4   3  13      111.47       71.16      7.07 o 
   5   3  13       19.59       -7.74      8.92 o 
   6   3  13      117.38       84.73      7.68 o 
 -13   4  13        0.37        4.27      8.84 o 
 -12   4  13        2.87        5.19      8.13 o 
 -11   4  13        8.91       15.31      6.02 o 
 -10   4  13        1.06       -8.63      8.63 o 
  -9   4  13       25.30       34.37      6.17 o 
  -8   4  13      214.13      204.94     11.97 o 
  -7   4  13       98.22       93.75      8.86 o 
  -6   4  13        6.54        4.08      7.72 o 
  -5   4  13       12.20       10.53      8.49 o 
  -4   4  13       48.09       36.71      6.39 o 
  -3   4  13       69.32       57.56      6.60 o 
  -2   4  13       20.55       30.13      5.70 o 
  -1   4  13      142.28      167.14     10.64 o 
   0   4  13      219.18      187.67     67.01 o 
   1   4  13       21.02        9.56      8.77 o 
   2   4  13       30.49       19.10      6.42 o 
   3   4  13      116.18       74.18      7.23 o 
   4   4  13        0.29        4.43      8.53 o 
 -10   5  13        1.90        4.82      8.29 o 
  -9   5  13      195.87      190.64     12.46 o 
  -8   5  13       44.54       48.42      6.67 o 
  -7   5  13        5.32        3.92      7.88 o 
  -6   5  13        3.74       11.03      8.17 o 
  -5   5  13       25.01       31.86      6.28 o 
  -4   5  13        1.13       10.67      7.98 o 
  -3   5  13      163.17      198.15     12.11 o 
  -2   5  13       33.08       40.25      6.12 o 
  -1   5  13        1.64       -1.18      8.61 o 
   0   5  13      358.17      345.52     57.66 o 
   1   5  13       50.20       28.66      6.65 o 
   2   5  13        1.99       -6.48      8.69 o 
  -6   6  13      603.95      634.74     18.10 o 
  -5   6  13      184.27      183.59     13.01 o 
  -4   6  13       61.33       86.27      7.64 o 
  -3   6  13      123.05      124.42     11.28 o 
 -13   0  14       51.44       36.90      6.43 o 
 -12   0  14      176.03      194.12     11.67 o 
 -11   0  14      157.02      161.92     11.95 o 
 -10   0  14      128.96      120.82      9.56 o 
  -9   0  14      119.58      104.70     10.21 o 
  -8   0  14       78.07      102.66      9.18 o 
  -7   0  14        3.89        5.44      7.86 o 
  -6   0  14      324.91      342.76     13.42 o 
  -5   0  14      105.23       97.89      7.03 o 
  -4   0  14       74.56       77.53      6.27 o 
  -3   0  14      318.23      303.27     13.48 o 
  -2   0  14      354.46      392.46     14.38 o 
  -1   0  14      571.50      587.67     16.34 o 
   0   0  14      610.19      589.61     38.18 o 
   1   0  14      783.87      668.25     17.95 o 
   2   0  14       40.61       32.47      5.95 o 
   3   0  14      469.86      423.94     15.46 o 
   4   0  14      297.95      219.72     12.91 o 
 -13   1  14       45.36       42.14      6.48 o 
 -12   1  14       35.33       36.54      6.29 o 
 -11   1  14       87.90       98.24      9.79 o 
 -10   1  14        7.21        8.53      7.63 o 
  -9   1  14       12.19       -8.41      8.52 o 
  -8   1  14      191.56      159.81     11.82 o 
  -7   1  14       73.42       79.70      6.64 o 
  -6   1  14      142.22      154.68     10.56 o 
  -5   1  14      185.79      182.21     10.86 o 
  -4   1  14      225.93      230.33     11.77 o 
  -3   1  14      209.50      219.37     11.61 o 
  -2   1  14       45.73       42.83      6.39 o 
  -1   1  14      163.71      192.86     11.16 o 
   0   1  14      632.76      631.48     29.05 o 
   1   1  14       29.29       32.27      6.29 o 
   2   1  14       79.60       71.52      6.95 o 
   3   1  14       21.03       29.86      5.93 o 
 -12   2  14      298.66      308.50     13.46 o 
 -11   2  14       76.90       71.49      6.69 o 
 -10   2  14       28.65       36.04      6.15 o 
  -9   2  14        7.54        4.62      7.51 o 
  -8   2  14        1.30        4.95      7.87 o 
  -7   2  14        8.70       23.87      5.60 o 
  -6   2  14       92.46       96.54      9.54 o 
  -5   2  14       93.02      102.51      7.07 o 
  -4   2  14        1.47        9.99      5.48 o 
  -3   2  14       80.62      103.51     10.03 o 
  -2   2  14        0.92       -5.90      8.16 o 
  -1   2  14       64.15       45.08      6.60 o 
   0   2  14        1.71        0.92     10.38 o 
   1   2  14       18.57       22.23      5.98 o 
   2   2  14       90.10       70.72      6.92 o 
   3   2  14       77.03       41.14      6.95 o 
 -11   3  14       22.98       12.61      8.58 o 
 -10   3  14       62.07       68.37      6.60 o 
  -9   3  14      204.57      211.42     12.21 o 
  -8   3  14      609.52      610.94     17.37 o 
  -7   3  14       86.89       79.92      7.13 o 
  -6   3  14       36.61       38.63      6.22 o 
  -5   3  14      128.70      157.08     10.93 o 
  -4   3  14       87.96      101.34      7.15 o 
  -3   3  14      288.10      272.10     13.23 o 
  -2   3  14       67.50       75.96      6.53 o 
  -1   3  14       16.88       11.36      8.72 o 
   0   3  14       87.06       80.58      9.28 o 
   1   3  14       25.05       20.09      6.20 o 
  -8   4  14       55.08       39.48      7.15 o 
  -7   4  14       10.45        2.95      8.51 o 
  -6   4  14       19.11       13.76      5.78 o 
  -5   4  14      176.21      149.40     11.53 o 
  -4   4  14       50.70       76.00      7.10 o 
  -3   4  14       61.48       67.28      7.02 o 
  -2   4  14      132.01      131.93     11.06 o 
  -1   4  14        9.29       15.55      6.28 o 
  -7   1  15      173.22      200.01     12.02 o 
  -6   1  15       55.27       51.55      6.69 o 
  -5   1  15        0.12       -6.49      8.61 o 
  -4   1  15      164.50      163.32     11.20 o 
  -3   1  15      206.10      183.00     12.30 o 
                                                 
